# Supplementary material for: Citrobacter amalonaticus Inhibits the Growth of Citrobacter rodentium in the Gut Lumen
Source: mBio. 2021 Oct 5;12(5):e02410-21. doi: 10.1128/mBio.02410-21 (PMC8510533; doi:10.1128/mBio.02410-21)
Supplement: TABLE S1 [file mbio.02410-21-st001.xlsx]

## Sheet: Table S1
Gene name	Start	End	Strand	Description
dnaA	70	1410		chromosomal replication initiator protein,Chromosomal replication initiator protein DnaA,chromosomal replication initiation protein,DNA replication protein,chromosomal replication initiator protein DnaA,Bacterial dnaA protein
dnaN	1415	2515		DNA polymerase III subunit beta,DNA polymerase III subunit beta,DNA polymerase III subunit beta,DNA polymerase III, beta subunit,DNA polymerase III beta subunit, central domain
recF	2662	3735		recombination protein F,DNA replication and repair protein recF,recombination protein F,Recombinational DNA repair ATPase (RecF pathway),DNA replication and repair protein RecF,RecF/RecN/SMC N terminal domain
gyrB	3764	6178		DNA gyrase subunit B,DNA gyrase subunit B,DNA gyrase subunit B,Type IIA topoisomerase (DNA gyrase/topo II, topoisomerase IV), A subunit,DNA gyrase, B subunit,DNA gyrase B
yidA_1	6383	7195		sugar phosphatase,Phosphatase YidA,sugar phosphate phosphatase,Predicted hydrolase (HAD superfamily),Cof-like hydrolase,haloacid dehalogenase-like hydrolase
dgoR	7443	8132		galactonate operon transcriptional repressor,L-lactate utilization operon repressor,transcriptional regulator NanR,Transcriptional regulators,phosphonate utilization associated transcriptional regulator,FCD domain
dgoK	8129	9007		2-dehydro-3-deoxygalactonokinase,2-keto-3-deoxy-galactonokinase,2-keto-3-deoxy-galactonokinase
dgoA	8991	9608		2-dehydro-3-deoxy-6-phosphogalactonate aldolase,2-dehydro-3-deoxy-6-phosphogalactonate aldolase,2-dehydro-3-deoxy-6-phosphogalactonate aldolase,Thiamine monophosphate synthase,2-dehydro-3-deoxyphosphogluconate aldolase/4-hydroxy-2-oxoglutarate aldolase,KDPG and KHG aldolase
dgoD_1	9605	10753		galactonate dehydratase,D-galactonate dehydratase,galactonate dehydratase,L-alanine-DL-glutamate epimerase and related enzymes of enolase superfamily,muconate and chloromuconate cycloisomerases,Mandelate racemase / muconate lactonizing enzyme, N-terminal domain
dgoT	10966	12258		D-galactonate transporter,D-galactonate transporter,putative 3-hydroxyphenylpropionic transporter MhpT,Arabinose efflux permease,D-galactonate transporter,Major Facilitator Superfamily
citrobacter_00011	12255	13361	c	putative oxidoreductase,geranylgeranyl reductase family,FAD binding domain
citrobacter_00012	13462	14688		Protein of unknown function (DUF3748)
citrobacter_00013	14689	15021	c	lipoprotein,hypothetical protein,Predicted periplasmic lipoprotein,Protein of unknown function (DUF1375)
ibpB	15895	16323		heat shock chaperone IbpB,16 kDa heat shock protein B,heat shock chaperone IbpB,Hsp20/alpha crystallin family
citrobacter_00016	16589	18250		transport protein,putative transporter,Predicted permease,AspT/YidE/YbjL antiporter duplication domain,Predicted Permease Membrane Region
yidH	18626	18973		Inner membrane protein yidH,Predicted membrane protein,Domain of unknown function DUF
yidG	18963	19325		Inner membrane protein yidG
aslB_1	19340	20443		arylsulfatase,Anaerobic sulfatase-maturating enzyme,anaerobic sulfatase-maturase,Predicted metal-binding protein,anaerobic sulfatase maturase,Radical SAM superfamily
dsdA	20440	21762	c	D-serine dehydratase,D-serine dehydratase,D-serine dehydratase,Threonine dehydratase,D-serine ammonia-lyase,Pyridoxal-phosphate dependent enzyme
dsdX	21780	23117	c	permease DsdX,DsdX permease,permease DsdX,H+/gluconate symporter and related permeases,transporter, gluconate:H+ symporter (GntP) family,GntP family permease
gcvA_1	23348	24304		DNA-binding transcriptional regulator DsdC,Gcv operon activator,DNA-binding transcriptional regulator DsdC,D-serine deaminase transcriptional activator,LysR substrate binding domain
citrobacter_00023	24359	25408		Cellulase (glycosyl hydrolase family 5)
emrD	25335	26519	c	multidrug resistance protein D,Multidrug resistance protein D,multidrug resistance protein D,Arabinose efflux permease,drug resistance transporter, Bcr/CflA subfamily,Major Facilitator Superfamily
citrobacter_00025	26699	27532	c	phosphonate utilization associated putative membrane protein,EamA-like transporter family
citrobacter_00026	27649	27738	c	toxic peptide TisB
ivbL	28262	28360		ilvB operon leader peptide,ilvB operon leader peptide,IlvB leader peptide
ilvB	28468	30162		acetolactate synthase catalytic subunit,Acetolactate synthase isozyme 1 large subunit,acetolactate synthase catalytic subunit,Glyoxylate carboligase,acetolactate synthase, large subunit, biosynthetic type,Thiamine pyrophosphate enzyme, N-terminal TPP binding domain
ilvN	30166	30456		acetolactate synthase 1 regulatory subunit,Acetolactate synthase isozyme 1 small subunit,acetolactate synthase 1 regulatory subunit,Acetolactate synthase (isozyme II), small (regulatory) subunit,acetolactate synthase, small subunit,ACT domain
deoR_1	30458	31243	c	DNA-binding transcriptional repressor DeoR,Deoxyribose operon repressor,DNA-binding transcriptional repressor DeoR,Bacterial regulatory proteins, deoR family
rbsK_1	31570	32490		ribokinase,Ribokinase,ribokinase,Deoxyribose-phosphate aldolase,ribokinase,pfkB family carbohydrate kinase
fucP_1	32518	33831		L-fucose transporter,L-fucose permease,L-fucose transporter,L-fucose:H+ symporter permease,Major Facilitator Superfamily
citrobacter_00034	33843	34856		hypothetical protein
uhpA_1	34929	35522		DNA-binding transcriptional activator UhpA,Transcriptional regulatory protein uhpA,DNA-binding transcriptional activator UhpA,Response regulator,nitrogen regulation protein NR(I),Response regulator receiver domain
degS_1	35519	37021		sensory histidine kinase UhpB,Sensor protein degS,sensory histidine kinase UhpB,Signal transduction histidine kinase,MASE1
uhpC_1	37031	38359		regulatory protein UhpC,Regulatory protein uhpC,regulatory protein UhpC,Arabinose efflux permease,phosphoglycerate transporter family protein,Major Facilitator Superfamily
uhpT	38502	39893		sugar phosphate antiporter,Hexose phosphate transport protein,sugar phosphate antiporter,phosphoglycerate transporter family protein,Major Facilitator Superfamily
wapA_1	40055	44146		Rhs protein,Cell wall-associated polypeptide CWBP200,Uncharacterized conserved protein,YD repeat (two copies),RHS Repeat
citrobacter_00040	44570	44692		hypothetical protein
citrobacter_00041	44637	44849		hypothetical protein
citrobacter_00042	45491	45922		hypothetical protein
ade	46449	48215	c	Adenine deaminase,cryptic adenine deaminase,N-acyl-D-aspartate/D-glutamate deacylase,adenine deaminase,Amidohydrolase family
yicO	48391	49725		permease,Putative permease yicO,Permeases,Permease family
citrobacter_00045	49778	50230		Protein of unknown function (DUF1198)
nepI	50379	51572		ribonucleoside transporter,Purine ribonucleoside efflux pump nepI,ribonucleoside transporter,Arabinose efflux permease,multidrug resistance protein,Major Facilitator Superfamily
lamB_1	51684	53063	c	maltoporin,Maltose-inducible porin,maltoporin,Maltoporin (phage lambda and maltose receptor),LamB porin
chbA_1	53390	53692	c	PTS system protein, component IIA,N,N'-diacetylchitobiose-specific phosphotransferase enzyme IIA component,PTS system N,N'-diacetylchitobiose-specific transporter subunit IIA,PTS system, lactose-specific IIa component,PTS system, Lactose/Cellobiose specific IIA subunit
gmuD	53705	55087	c	glycosyl hydrolase,6-phospho-beta-glucosidase gmuD,6-phospho-beta-galactosidase,Beta-xylosidase,beta-galactosidase,Glycosyl hydrolase family 1
gmuC_1	55108	56439	c	PTS system protein, component EIIc,PTS system oligo-beta-mannoside-specific EIIC component,cellobiose phosphotransferase system IIC component,Phosphotransferase system cellobiose-specific component IIC,PTS system, cellobiose-specific IIC component,Phosphotransferase system, EIIC
gmuB_1	56452	56766	c	PTS system, cellobiose-specific IIb component,Oligo-beta-mannoside-specific phosphotransferase enzyme IIB component,PTS system N,N'-diacetylchitobiose-specific transporter subunit IIB,Phosphotransferase system cellobiose-specific component IIB,PTS system, lactose/cellobiose family IIB component,PTS system, Lactose/Cellobiose specific IIB subunit
ccpA_1	57056	58015		LacI family transcriptional regulator,Glucose-resistance amylase regulator,lac repressor,catabolite control protein A,Bacterial regulatory proteins, lacI family
citrobacter_00053	58049	58342	c	hypothetical protein
citrobacter_00054	58472	58888		acetyltransferase,Acetyltransferase (GNAT) family
ntrC	58992	61790		transcriptional regulatory protein,Nitrogen assimilation regulatory protein,anaerobic nitric oxide reductase transcription regulator,Transcriptional antiterminator,Nif-specific regulatory protein,Sigma-54 interaction domain
manX_1	61911	62336		PTS system transport protein,EIIAB-Man,PTS system mannose-specific transporter subunits IIAB,PTS system, mannose/fructose/sorbose family, IIA component,PTS system fructose IIA component
manX_2	62348	62833		mannose-specific PTS system EIIAB component,Fructose-specific phosphotransferase enzyme IIB component,PTS system mannose-specific transporter subunits IIAB,Phosphotransferase system, mannose/fructose/N-acetylgalactosamine-specific component IIB,PTS system, mannose/fructose/sorbose family, IIB component,PTS system sorbose subfamily IIB component
agaC	62857	63606		PTS system protein,PTS system N-acetylgalactosamine-specific EIIC component 1,PTS system mannose-specific transporter subunit IIC,Phosphotransferase system, mannose/fructose/N-acetylgalactosamine-specific component IIC,PTS system, mannose/fructose/sorbose family, IIC component,PTS system sorbose-specific iic component
manZ_1	63606	64463		PTS system protein,PTS system mannose-specific EIID component,PTS system mannose-specific transporter subunit IID,PTS system, mannose/fructose/sorbose family, IID component,PTS system mannose/fructose/sorbose family IID component
selA_1	64467	65576		selenocysteine synthase,L-seryl-tRNA(Sec) selenium transferase,selenocysteine synthase,Selenocysteine synthase [seryl-tRNASer selenium transferase],uncharacterized pyridoxal phosphate-dependent enzyme,L-seryl-tRNA selenium transferase
citrobacter_00061	65563	66306		conserved hypothetical protein EF_0839/AHA_3917,Protein of unknown function (DUF1341)
nlpA	66475	67293		cytoplasmic membrane lipoprotein-28,Lipoprotein 28 precursor,cytoplasmic membrane lipoprotein-28,lipoprotein, YaeC family,NLPA lipoprotein
yicL	67319	68221	c	Uncharacterized inner membrane transporter yicL,putative DMT superfamily transporter inner membrane protein,Predicted permease, DMT superfamily,carboxylate/amino acid/amine transporter,EamA-like transporter family
citrobacter_00064	68414	68932		hypothetical protein
kfcH	68980	69498	c	fimbrial subunit,P pilus assembly protein, pilin FimA
kfcG	69491	70012	c	fimbrial subunit,P pilus assembly protein, pilin FimA
kfcF	70025	71023	c	fimbrial subunit
kfcE	71043	71744	c	fimbrial chaperone protein,Chaperone protein faeE precursor,fimbrial chaperone protein PefD,Gram-negative pili assembly chaperone, N-terminal domain
kfcD	71737	74094	c	fimbrial usher protein,Outer membrane usher protein fimD precursor,fimbrial outer membrane usher protein PefC,Fimbrial Usher protein
kfcC	74162	74695	c	fimbrial subunit,fimbrial protein PefA,P pilus assembly protein, pilin FimA,Fimbrial protein
adcA	75173	78886		adhesin autotransporter,Serine protease pic autotransporter precursor,Type V secretory pathway, adhesin AidA,outer membrane autotransporter barrel domain,Immunoglobulin A1 protease
citrobacter_00072	79097	79597		DNA binding protein,RNA polymerase sigma factor, sigma-70 family
regA_1	79809	80639		transcriptional regulator of virulence RegA,Colonization factor antigen I subunit D,transcriptional regulator HilD,Response regulator containing a CheY-like receiver domain and a GGDEF domain,YSIRK-targeted surface antigen transcriptional regulator,Bacterial regulatory helix-turn-helix proteins, AraC family
citrobacter_00074	81008	81220		Protein of unknown function (DUF1471)
nemA_1	81239	82336		N-ethylmaleimide reductase,N-ethylmaleimide reductase,N-ethylmaleimide reductase,mycofactocin system FadH/OYE family oxidoreductase 2,NADH:flavin oxidoreductase / NADH oxidase family
citrobacter_00076	82507	82998		Predicted acetyltransferase,ribosomal-protein-alanine acetyltransferase,Acetyltransferase (GNAT) family
yicJ_1	83464	84846		carbohydrate transporter,Inner membrane symporter yicJ,putative transporter,Arabinose efflux permease,sugar (Glycoside-Pentoside-Hexuronide) transporter
yicI_1	84858	87176		glycosyl hydrolase,Alpha-xylosidase,putative alpha-glucosidase,Alpha-galactosidase,Glycosyl hydrolases family 31
fucP_2	87173	88348	c	L-fucose transporter,L-fucose permease,L-fucose transporter,glucose/galactose transporter WARNING,Major Facilitator Superfamily
rpiR	88446	89204		DNA-binding transcriptional repressor RpiR,Als operon repressor,DNA-binding transcriptional repressor RpiR,6-phospho 3-hexuloisomerase,Helix-turn-helix domain, rpiR family
aglB	89188	90567	c	6-phospho-alpha-glucosidase,6-phospho-beta-glucosidase BglT,alpha-galactosidase,Family 4 glycosyl hydrolase
glvC	90580	92142	c	PTS system EIIBC component,EIICBA-Glc,bifunctional PTS system maltose and glucose-specific transporter subunits IICB,Phosphotransferase system cellobiose-specific component IIC,PTS system, alpha-glucoside-specific IIBC component,Phosphotransferase system, EIIC
citrobacter_00084	92338	94071	c	Uncharacterized protein involved in outer membrane biogenesis,AsmA family
xanP	94193	95584	c	purine permease,Xanthine permease XanP,uracil transporter,uracil-xanthine permease,Permease family
gltS	95815	97020		sodium/glutamate symport carrier protein (glutamate permease),Glutamate permease,sodium/glutamate symporter,Sodium/glutamate symporter
recG	97072	99153	c	ATP-dependent DNA helicase RecG,ATP-dependent DNA helicase recG,ATP-dependent DNA helicase RecG,Superfamily II helicase,ATP-dependent DNA helicase RecG,DEAD/DEAH box helicase
trmH	99157	99846	c	tRNA guanosine-2'-O-methyltransferase,tRNA (guanosine(18)-2'-O)-methyltransferase,tRNA guanosine-2'-O-methyltransferase,RNA methyltransferase, TrmH family, group 3,SpoU rRNA Methylase family
spoT	99851	101962	c	guanosine-3',5'-bis(diphosphate) 3'-pyrophosphohydrolase,Bifunctional (p)ppGpp synthase/hydrolase SpoT,bifunctional (p)ppGpp synthetase II/ guanosine-3',5'-bis pyrophosphate 3'-pyrophosphohydrolase,Guanosine polyphosphate pyrophosphohydrolases/synthetases,RelA/SpoT family protein,Region found in RelA / SpoT proteins
rpoZ	101981	102256	c	DNA-directed RNA polymerase subunit omega,DNA-directed RNA polymerase subunit omega,DNA-directed RNA polymerase subunit omega,DNA-directed RNA polymerase, omega subunit,RNA polymerase Rpb6
gmk	102311	102934	c	guanylate kinase,Guanylate kinase,guanylate kinase,Guanylate kinase,guanylate kinase,Guanylate kinase
ligB	103192	104877		DNA ligase,DNA ligase B,NAD-dependent DNA ligase LigB,DNA ligase, NAD-dependent,NAD-dependent DNA ligase adenylation domain
yicG	104874	105491	c	hypothetical protein,hypothetical protein,Predicted membrane protein,UPF0126 domain
yicC	105746	106609	c	hypothetical protein,hypothetical protein,conserved hypothetical protein,YicC-like family, N-terminal region
rph	106734	107450		ribonuclease PH,Ribonuclease PH,ribonuclease PH,Xanthosine triphosphate pyrophosphatase,ribonuclease PH,3' exoribonuclease family, domain 1
pyrE	107529	108170		orotate phosphoribosyltransferase,Orotate phosphoribosyltransferase,orotate phosphoribosyltransferase,orotate phosphoribosyltransferase,Phosphoribosyl transferase domain
slmA	108210	108806	c	nucleoid occlusion protein,Synthetically lethal with a defective Min system protein A,division inhibitor protein,Bacterial regulatory proteins, tetR family
dut	108915	109373	c	deoxyuridine 5'-triphosphate nucleotidohydrolase,Deoxyuridine 5'-triphosphate nucleotidohydrolase,deoxyuridine 5'-triphosphate nucleotidohydrolase,dUTP diphosphatase,dUTPase
coaBC	109351	110574	c	bifunctional phosphopantothenoylcysteine decarboxylase/phosphopantothenate synthase,DNA/pantothenate metabolism flavoprotein,bifunctional phosphopantothenoylcysteine decarboxylase/phosphopantothenate synthase,Phosphopantothenoylcysteine synthetase/decarboxylase,phosphopantothenoylcysteine decarboxylase / phosphopantothenate--cysteine ligase,DNA / pantothenate metabolism flavoprotein
radC	110745	111410		DNA repair protein,hypothetical protein,hypothetical protein,DNA repair protein RadC,Protein of unknown function (DUF2466)
rpmB	111677	111913		50S ribosomal protein L28,50S ribosomal protein L28,50S ribosomal protein L28,Ribosomal protein L28,ribosomal protein L28,Ribosomal L28 family
rpmG	111934	112101		50S ribosomal protein L33,50S ribosomal protein L33,50S ribosomal protein L33,Ribosomal protein L33,ribosomal protein L33,Ribosomal protein L33
mutM	112200	113009		formamidopyrimidine-DNA glycosylase,Formamidopyrimidine-DNA glycosylase,formamidopyrimidine/5-formyluracil/ 5-hydroxymethyluracil DNA glycosylase,formamidopyrimidine-DNA glycosylase,Formamidopyrimidine-DNA glycosylase N-terminal domain
coaD	113035	113514	c	phosphopantetheine adenylyltransferase,Phosphopantetheine adenylyltransferase,phosphopantetheine adenylyltransferase,Predicted ATPase/kinase involved in NAD metabolism,pantetheine-phosphate adenylyltransferase,Cytidylyltransferase
waaA	113523	114800	c	3-deoxy-D-manno-octulosonic-acid transferase,3-deoxy-D-manno-octulosonic-acid transferase,3-deoxy-D-manno-octulosonic-acid transferase,Uncharacterized protein conserved in bacteria,3-Deoxy-D-manno-octulosonic-acid transferase (kdotransferase)
rfaQ	115212	116282		heptosyl-III-transferase,Lipopolysaccharide core heptosyltransferase rfaQ,lipopolysaccharide core biosynthesis protein,ADP-heptose synthase, bifunctional sugar kinase/adenylyltransferase,putative lipopolysaccharide heptosyltransferase III,Glycosyltransferase family 9 (heptosyltransferase)
rfaG	116279	117403		UDP-glucose:(heptosyl) LPS alpha-1,3-glucosyltransferase,Lipopolysaccharide core biosynthesis protein rfaG,lipopolysaccharide 1,2-N-acetylglucosaminetransferase,D-inositol-3-phosphate glycosyltransferase,Glycosyl transferases group 1
rfaP	117396	118193		heptosyl-I-kinase,Lipopolysaccharide core heptose(I) kinase rfaP,lipopolysaccharide core heptose(I) kinase RfaP,Lipopolysaccharide kinase (Kdo/WaaP) family
lst	118218	119159		CMP-N-acetylneuraminate-beta-galactosamide-alpha-2,3-sialyltransferase,Glycosyltransferase family 52
rfaB_1	119193	120299		lipopolysaccharide 1,6-galactosyltransferase,Probable poly(glycerol-phosphate) alpha-glucosyltransferase,UDP-D-galactose:(glucosyl)lipopolysaccharide-1,6-D-galactosyltransferase,sugar transferase, PEP-CTERM/EpsH1 system associated,Glycosyl transferases group 1
rfaI	120305	121318		UDP-galactose:(glucosyl) LPS alpha-1,3-galactosyltransferase,Lipopolysaccharide 1,2-glucosyltransferase,lipopolysaccharide 1,3-galactosyltransferase,Glycosyl transferase family 8
rfaJ	121339	122355		UDP-glucose:(galactosyl) LPS alpha-1,2-glucosyltransferase,Lipopolysaccharide 1,2-glucosyltransferase,lipopolysaccharide 1,3-galactosyltransferase,Glycosyl transferase family 8
rfaY	122369	123067		lipopolysaccharide core biosynthesis protein,Lipopolysaccharide core heptose(II) kinase rfaY,lipopolysaccharide core biosynthesis protein,Kae1-associated kinase Bud32,Lipopolysaccharide core biosynthesis protein (WaaY)
rfaZ	123248	124102		lipopolysaccharide core biosynthesis protein RfaZ,lipopolysaccharide core biosynthesis protein,Protein of unknown function DUF115
citrobacter_00116	124140	125216		lipopolysaccharide heptosyltransferase I,Glycosyltransferase family 9 (heptosyltransferase)
rfaL	125243	126514	c	O-antigen ligase,Lipid A core - O-antigen ligase and related enzymes,O-Antigen ligase
rfaC	126525	127487	c	lipopolysaccharide heptosyltransferase 1,Lipopolysaccharide heptosyltransferase 1,ADP-heptose:LPS heptosyl transferase I,lipopolysaccharide heptosyltransferase I,Glycosyltransferase family 9 (heptosyltransferase)
rfaF	127491	128537	c	ADP-heptose:LPS heptosyltransferase II,ADP-heptose--LPS heptosyltransferase 2,ADP-heptose:LPS heptosyltransferase II,lipopolysaccharide heptosyltransferase II,Glycosyltransferase family 9 (heptosyltransferase)
rfaD	128550	129482	c	ADP-L-glycero-D-manno-heptose-6-epimerase,ADP-L-glycero-D-manno-heptose-6-epimerase,ADP-L-glycero-D-mannoheptose-6-epimerase,Lipid A core - O-antigen ligase and related enzymes,ADP-glyceromanno-heptose 6-epimerase,NAD dependent epimerase/dehydratase family
kbl	129698	130894		2-amino-3-ketobutyrate coenzyme A ligase,2-amino-3-ketobutyrate coenzyme A ligase,2-amino-3-ketobutyrate coenzyme A ligase,7-keto-8-aminopelargonate synthetase and related enzymes,2-amino-3-ketobutyrate coenzyme A ligase,Aminotransferase class I and II
tdh_1	130904	131929		L-threonine 3-dehydrogenase,L-threonine 3-dehydrogenase,L-threonine 3-dehydrogenase,L-threonine 3-dehydrogenase,Alcohol dehydrogenase GroES-like domain
hyaD	132166	133200		glycosyl transferase,Hyaluronan synthase,putative glycosyl transferase,Predicted glycosyl hydrolase,poly-beta-1,6 N-acetyl-D-glucosamine synthase,Glycosyl transferase family 2
citrobacter_00124	133187	134146	c	polysaccharide deacetylase,hypothetical protein,Divergent polysaccharide deacetylase
envC	134150	135397	c	peptidase,Septal ring factor,AmiB activator,Membrane-bound metallopeptidase,chromosome segregation protein SMC,Peptidase family M23
gpmI	135443	136987	c	2,3-bisphosphoglycerate-independent phosphoglycerate mutase,2,3-bisphosphoglycerate-independent phosphoglycerate mutase,phosphoglyceromutase,Predicted phosphoglycerate mutase, AP superfamily,2,3-bisphosphoglycerate-independent phosphoglycerate mutase,Metalloenzyme superfamily
yibN	137235	137666		rhodanase-like protein,hypothetical protein,molybdopterin biosynthesis protein MoeB,Uncharacterized conserved protein,Rhodanese-like domain
grxC	137699	137950		glutaredoxin 3,Glutaredoxin-3,glutaredoxin 3,glutaredoxin 3,Glutaredoxin
secB	138013	138480		preprotein translocase subunit SecB,Protein-export protein SecB,preprotein translocase subunit SecB,protein-export chaperone SecB,Preprotein translocase subunit SecB
gpsA	138480	139499		NAD(P)H-dependent glycerol-3-phosphate dehydrogenase,Glycerol-3-phosphate dehydrogenase [NAD(P)+],NAD(P)H-dependent glycerol-3-phosphate dehydrogenase,Glycerol-3-phosphate dehydrogenase,glycerol-3-phosphate dehydrogenase (NAD(+)),NAD-dependent glycerol-3-phosphate dehydrogenase C-terminus
cysE_1	139579	140400		serine acetyltransferase,Serine acetyltransferase,serine acetyltransferase,Acetyltransferase (isoleucine patch superfamily),serine O-acetyltransferase,Serine acetyltransferase, N-terminal
trmL	140479	140955	c	RNA-methyltransferase,tRNA (cytidine(34)-2'-O)-methyltransferase,putative rRNA methylase,tRNA (cytidine(34)-2'-O)-methyltransferase,SpoU rRNA Methylase family
lldD	140995	142182	c	L-lactate dehydrogenase,L-lactate dehydrogenase [cytochrome],L-lactate dehydrogenase,L-lactate dehydrogenase (FMN-dependent) and related alpha-hydroxy acid dehydrogenases,heme/flavin dehydrogenase, mycofactocin system,FMN-dependent dehydrogenase
pdhR_1	142179	142955	c	DNA-binding transcriptional repressor LldR,Pyruvate dehydrogenase complex repressor,DNA-binding transcriptional repressor LldR,Transcriptional regulators,phosphonate metabolism transcriptional regulator PhnF,FCD domain
lctP	142952	144607	c	L-lactate permease,L-lactate permease,L-lactate permease,transporter, lactate permease (LctP) family,L-lactate permease
yibL	144864	145226	c	hypothetical protein,hypothetical protein,Protein of unknown function (DUF2810)
citrobacter_00137	145514	145720		hypothetical protein
mtlR	145736	146326	c	mannitol repressor protein,Mannitol repressor protein,mannitol repressor protein,Mannitol repressor
mtlD	146326	147471	c	mannitol-1-phosphate 5-dehydrogenase,Mannitol-1-phosphate 5-dehydrogenase,mannitol-1-phosphate 5-dehydrogenase,Mannitol-1-phosphate/altronate dehydrogenases,Mannitol dehydrogenase C-terminal domain
mtlA_1	147608	149521	c	mannitol-specific PTS system EIICBA component,EIICBA-Mtl,PTS system mannitol-specific transporter subunit IICBA,Phosphotransferase system, galactitol-specific IIB component,PTS system, mannitol-specific IIC component,Phosphoenolpyruvate-dependent sugar phosphotransferase system, EIIA 2
yiaW_1	150052	150414		Inner membrane protein yiaW,Protein of unknown function (DUF3302)
yibH_1	150417	151553		hemolysin D,Inner membrane protein yibH,multidrug resistance protein MdtN,efflux pump membrane protein,HlyD family secretion protein
citrobacter_00143	151626	152234		putative glutathione S-transferase,Glutathione S-transferase,putative glutathione S-transferase,maleylacetoacetate isomerase,Glutathione S-transferase, C-terminal domain
selA_2	152333	153724		selenocysteine synthase,L-seryl-tRNA(Sec) selenium transferase,selenocysteine synthase,Selenocysteine synthase [seryl-tRNASer selenium transferase],L-seryl-tRNA selenium transferase,L-seryl-tRNA selenium transferase
selB	153721	155568		selenocysteine-specific elongation factor,SelB translation factor,selenocysteinyl-tRNA-specific translation factor,GTPases - translation elongation factors,selenocysteine-specific translation elongation factor,Elongation factor Tu GTP binding domain
adhB_1	155753	156904		putative alcohol dehydrogenase,Alcohol dehydrogenase 2,putative alcohol dehydrogenase,Glycerol dehydrogenase and related enzymes,lactaldehyde reductase,Iron-containing alcohol dehydrogenase
aldB	156997	158529		aldehyde dehydrogenase,Aldehyde dehydrogenase B,betaine aldehyde dehydrogenase,Delta 1-pyrroline-5-carboxylate dehydrogenase,betaine aldehyde dehydrogenase,Aldehyde dehydrogenase family
citrobacter_00148	158609	159130		transposase A,Transposase and inactivated derivatives,Transposase
citrobacter_00149	159187	159972		transposase B,Integrase core domain
citrobacter_00150	160026	160340	c	hypothetical protein
yiaW_2	160527	160853		Inner membrane protein yiaW,Protein of unknown function (DUF3302)
yiaV	160856	161992		hemolysin D,Inner membrane protein yiaV precursor,multidrug resistance protein MdtN,efflux pump membrane protein,HlyD family secretion protein
gltC_1	161989	162963	c	LysR family transcriptional regulator,HTH-type transcriptional regulator gltC,DNA-binding transcriptional activator GcvA,ABC-type uncharacterized transport system, periplasmic component,aminoethylphosphonate catabolism associated LysR family transcriptional regulator,LysR substrate binding domain
mipA_1	163086	163826		MltA-interacting protein,MltA-interacting protein precursor,MltA-interacting protein MipA
citrobacter_00155	164306	164713		Transcriptional regulatory protein, C terminal
hydN_1	164953	165426		electron transport protein HydN,Electron transport protein hydN,formate dehydrogenase-H ferredoxin subunit,Uncharacterized Fe-S center protein,dimethylsulfoxide reductase, chain B,4Fe-4S binding domain
avtA	165461	166714	c	valine--pyruvate transaminase,Aspartate aminotransferase,valine--pyruvate transaminase,Alanine-alpha-ketoisovalerate (or valine-pyruvate) aminotransferase,threonine-phosphate decarboxylase,Aminotransferase class I and II
malS	166887	168917	c	alpha-amylase,Alpha-amylase precursor,alpha-amylase,Maltooligosyl trehalose synthase,trehalose synthase,Alpha amylase, catalytic domain
bax	169234	170058		endo-beta-N-acetylglucosaminidase,hypothetical protein,Mannosyl-glycoprotein endo-beta-N-acetylglucosaminidase
xylR	170109	171287	c	xylose operon regulatory protein,L-rhamnose operon transcriptional activator rhaR,DNA-binding transcriptional regulator AraC,Adenosine deaminase,YSIRK-targeted surface antigen transcriptional regulator,Bacterial regulatory helix-turn-helix proteins, AraC family
rbsC_1	171371	172552	c	ribose ABC transporter permease protein,Xylose transport system permease protein xylH,ribose ABC transporter permease protein,Predicted ABC-type sugar transport system, permease component,urea ABC transporter, permease protein UrtC,Branched-chain amino acid transport system / permease component
xylG	172530	174071	c	xylose transporter ATP-binding subunit,Xylose import ATP-binding protein XylG,xylose transporter ATP-binding subunit,Predicted periplasmic lipoprotein,D-xylose ABC transporter, ATP-binding protein,ABC transporter
xylF	174150	175142	c	D-xylose transporter subunit XylF,D-xylose-binding periplasmic protein precursor,D-xylose transporter subunit XylF,ABC-type xylose transport system, periplasmic component,D-xylose ABC transporter, D-xylose-binding protein,Periplasmic binding proteins and sugar binding domain of LacI family
xylA	175506	176828		xylose isomerase,Xylose isomerase,xylose isomerase,Predicted sugar isomerase,xylose isomerase,Xylose isomerase-like TIM barrel
xylB_1	176926	178380		xylulose kinase,Xylulose kinase,xylulokinase,Pentose-5-phosphate-3-epimerase,xylulokinase,FGGY family of carbohydrate kinases, N-terminal domain
yiaB	178548	178895		Inner membrane protein yiaB,hypothetical protein,Predicted membrane protein,yiaA/B two helix domain
yiaH	179026	180021	c	membrane-associated acyltransferase,Inner membrane protein YiaH,Uncharacterized protein conserved in bacteria,Acyltransferase family
citrobacter_00168	180199	180504		lipoprotein
glyQ	180601	181512		glycyl-tRNA synthetase subunit alpha,Glycine--tRNA ligase alpha subunit,glycyl-tRNA synthetase subunit alpha,glycine--tRNA ligase, alpha subunit,Glycyl-tRNA synthetase alpha subunit
glyS	181522	183591		glycyl-tRNA synthetase subunit beta,Glycine--tRNA ligase beta subunit,glycyl-tRNA synthetase subunit beta,glycine--tRNA ligase, beta subunit,Glycyl-tRNA synthetase beta subunit
citrobacter_00171	183671	184210	c	hypothetical protein
citrobacter_00173	184875	185165	c	putative transcriptional regulator,putative transcriptional regulator,putative zinc finger/helix-turn-helix protein, YgiT family
pcaK	185422	186792	c	major Facilitator Superfamily transporter,4-hydroxybenzoate transporter PcaK,putative 3-hydroxyphenylpropionic transporter MhpT,Arabinose efflux permease,MFS transporter, aromatic acid:H+ symporter (AAHS) family,Major Facilitator Superfamily
citrobacter_00175	187236	187946		lipoprotein,Protein of unknown function (DUF3053)
tkrA	187989	188963	c	2-ketogluconate reductase,Glyoxylate/hydroxypyruvate reductase B,bifunctional glyoxylate/hydroxypyruvate reductase B,Phosphoserine aminotransferase,phosphoglycerate dehydrogenase,D-isomer specific 2-hydroxyacid dehydrogenase, NAD binding domain
rhmT_1	188986	190266	c	major Facilitator Superfamily transporter,Inner membrane transport protein RhmT,putative 3-hydroxyphenylpropionic transporter MhpT,Splicing factor (branch point binding protein),D-galactonate transporter,Major Facilitator Superfamily
ydjH	190334	191272	c	sugar kinase,Uncharacterized sugar kinase ydjH,aminoimidazole riboside kinase,Uncharacterized protein conserved in bacteria,ribokinase,pfkB family carbohydrate kinase
citrobacter_00179	191276	192025	c	hypothetical protein
rbsR_1	192126	193142	c	ribose operon repressor,Ribose operon repressor,transcriptional repressor RbsR,ABC-type sugar transport system, periplasmic component,D-fructose-responsive transcription factor,Periplasmic binding proteins and sugar binding domain of LacI family
yiaD	193265	193927	c	putative outer membrane lipoprotein,Inner membrane lipoprotein YiaD precursor,putative outer membrane lipoprotein,Outer membrane protein and related peptidoglycan-associated (lipo)proteins,type VI secretion system OmpA/MotB family protein,OmpA family
bisC_1	194082	196406		biotin sulfoxide reductase,Trimethylamine-N-oxide reductase 2 precursor,trimethylamine N-oxide reductase I catalytic subunit,Uncharacterized anaerobic dehydrogenase,molybdopterin guanine dinucleotide-containing S/N-oxide reductases,Molybdopterin oxidoreductase
yjaB_1	196384	196815	c	acetyltransferase,Uncharacterized N-acetyltransferase YjaB,putative acetyltransferase,ribosomal-protein-alanine acetyltransferase,Acetyltransferase (GNAT) family
tag	196796	197374	c	3-methyl-adenine DNA glycosylase I,DNA-3-methyladenine glycosylase 1,3-methyl-adenine DNA glycosylase I,3-methyladenine DNA glycosylase,DNA-3-methyladenine glycosylase I,Methyladenine glycosylase
lip-1	197531	198232		Lipase 1 precursor,Autotransporter protein or domain, integral membrane beta-barrel involved in protein secretion
yhjX	198464	199666		major facilitator superfamily protein,Inner membrane protein yhjX,putative sialic acid transporter,oxalate/formate antiporter family transporter,Major Facilitator Superfamily
eptb_1	199929	201620		phosphoethanolamine transferase,Phosphoethanolamine transferase eptB,phosphoethanolamine transferase,Predicted membrane-associated, metal-dependent hydrolase,Sulfatase
dppA_1	202661	204268		dipeptide ABC transporter substrate-binding protein,Dipeptide-binding protein,antimicrobial peptide ABC transporter periplasmic binding protein SapA,ABC-type oligopeptide transport system, periplasmic component,nickel ABC transporter, nickel/metallophore periplasmic binding protein,Bacterial extracellular solute-binding proteins, family 5 Middle
dppB	204429	205448		dipeptide transporter permease DppB,Dipeptide transport system permease protein dppB,dipeptide transporter permease DppB,nickel ABC transporter, permease subunit NikB,Binding-protein-dependent transport system inner membrane component
dppC	205458	206360		dipeptide transporter,Dipeptide transport system permease protein dppC,dipeptide transporter,ABC-type antimicrobial peptide transport system, permease component,nickel ABC transporter, permease subunit NikC,Binding-protein-dependent transport system inner membrane component
dppD	206371	207354		dipeptide transporter ATP-binding subunit,Glutathione import ATP-binding protein GsiA,dipeptide transporter ATP-binding subunit,ABC-type oligopeptide transport system, ATPase component,nickel import ATP-binding protein NikD,ABC transporter
dppF_1	207351	208364		dipeptide ABC transporter ATP-binding protein,Glutathione import ATP-binding protein GsiA,dipeptide transporter ATP-binding subunit,ABC-type oligopeptide transport system, ATPase component,nickel import ATP-binding protein NikE,ABC transporter
sdaC_1	208430	209728	c	serine transporter,Inner membrane transport protein YhjV,threonine/serine transporter TdcC,serine transporter
citrobacter_00197	210389	212068	c	cellulose synthase operon protein YhjU,Protein of unknown function (DUF3260)
citrobacter_00198	212065	212256	c	celllulose biosynthesis operon protein BcsF/YhjT,Protein of unknown function (DUF2636)
citrobacter_00199	212253	213812	c	cellulose biosynthesis protein BcsE,cellulose biosynthesis protein BcsE,Protein of unknown function (DUF2819)
citrobacter_00200	214101	214289		Protein of unknown function (DUF2629)
citrobacter_00201	214301	215053		cell division protein,cell division protein,Flp pilus assembly protein, ATPase CpaE,cellulose synthase operon protein YhjQ,YhjQ protein
bcsA	215050	217671		cellulose synthase catalytic subunit [UDP-forming],Cellulose synthase catalytic subunit [UDP-forming],cellulose synthase catalytic subunit,Predicted glycosyl hydrolase,cellulose synthase catalytic subunit (UDP-forming),Glycosyl transferase family 2
bcsB	217718	220039		cyclic di-GMP-binding protein (cellulose synthase regulator subunit B),Cellulose synthase regulatory subunit,cellulose synthase regulator protein,Bacterial cellulose synthase subunit
bcsZ	220073	221152		endo-1,4-beta-glucanase,Endoglucanase precursor,endo-1,4-D-glucanase,Glycosyl hydrolases family 8
bcsC	221134	224631		cellulose synthase operon protein C (TPR-repeat-containing protein),Cellulose synthase operon protein C precursor,cellulose synthase subunit BcsC,Putative Zn-dependent protease, contains TPR repeats,putative PEP-CTERM system TPR-repeat lipoprotein,Cellulose synthase operon protein C C-terminus (BCSC_C)
yhjK	224724	226712		signal transduction protein,hypothetical protein,putative diguanylate cyclase,Predicted signal transduction protein containing sensor and EAL domains,EAL domain
dctA_1	226888	228174		C4-dicarboxylate transporter DctA,Aerobic C4-dicarboxylate transport protein,C4-dicarboxylate transporter DctA,Sodium:dicarboxylate symporter family
yhjJ	228397	229890		protease,hypothetical protein,Peptidase M16 inactive domain
kdgK	229986	230915	c	2-dehydro-3-deoxygluconokinase,Uncharacterized sugar kinase ydjH,aminoimidazole riboside kinase,Uncharacterized protein conserved in bacteria,ribokinase,pfkB family carbohydrate kinase
yhjH	231148	231915		EAL domain-containing protein,Cyclic di-GMP phosphodiesterase YhjH,cyclic-di-GMP phosphodiesterase,Predicted signal transduction protein containing sensor and EAL domains,EAL domain
citrobacter_00211	231993	234053		outer membrane assembly protein,putative assembly protein,Uncharacterized protein involved in outer membrane biogenesis,AsmA family
yhjE_1	234099	235421	c	major facilitator superfamily protein,Inner membrane metabolite transport protein yhjE,shikimate transporter,Transposase and inactivated derivatives,MFS transporter, metabolite:H+ symporter (MHS) family protein,Sugar (and other) transporter
yhjD	235775	236803	c	Inner membrane protein yhjD,inner membrane protein YhjD,Ribonuclease BN-like family
dmlR_1	236851	237750	c	LysR family transcriptional regulator,D-malate degradation protein R,transcriptional regulator,ABC-type uncharacterized transport system, periplasmic component,putative choline sulfate-utilization transcription factor,LysR substrate binding domain
fabG_1	237870	238628		short-chain dehydrogenase,3-oxoacyl-[acyl-carrier-protein] reductase FabG,short chain dehydrogenase,Uncharacterized conserved protein,3-oxoacyl-[acyl-carrier-protein] reductase,short chain dehydrogenase
yhjB	238988	239587		transcriptional regulator,Putative HTH-type transcriptional regulator yhjB,transcriptional regulator NarL,ATP-dependent transcriptional regulator,transcriptional regulator EpsA,Bacterial regulatory proteins, luxR family
speG_1	239603	240151	c	acetyltransferase,Spermidine N(1)-acetyltransferase,spermidine N1-acetyltransferase,Predicted acetyltransferase,Acetyltransferase (GNAT) family
citrobacter_00218	240305	241885		hypothetical protein
treF	241889	243538	c	trehalase,Cytoplasmic trehalase,trehalase,Trehalase
citrobacter_00220	243824	244075	c	hypothetical protein
gor	244240	245592	c	glutathione reductase,Glutathione reductase,glutathione reductase,Uncharacterized conserved protein,glutathione-disulfide reductase,Pyridine nucleotide-disulphide oxidoreductase
citrobacter_00222	245664	246506	c	hypothetical protein,Protein involved in catabolism of external DNA,Protein of unknown function (DUF519)
prlC	246722	248764		oligopeptidase A,Oligopeptidase A,oligopeptidase A,Zn-dependent oligopeptidases,oligoendopeptidase, M3 family,Peptidase family M3
rsmJ	248772	249542		putative methyltransferase,Ribosomal RNA small subunit methyltransferase J,putative methyltransferase,Protein of unknown function (DUF548)
dtpB	249620	251092	c	inner membrane transporter YhiP,Dipeptide and tripeptide permease B,dipeptide/tripeptide permease B,amino acid/peptide transporter (Peptide:H+ symporter),POT family
uspA_1	251357	251791	c	universal stress protein A,Universal stress protein A,universal stress global response regulator UspA,Universal stress protein family
uspB	252194	252529		universal stress protein UspB,Universal stress protein B,universal stress protein UspB,Universal stress protein B (UspB)
pitA_1	252592	254091	c	low-affinity inorganic phosphate transporter,Low-affinity inorganic phosphate transporter 1,Phosphate transporter family
citrobacter_00229	254322	255515		hypothetical protein,anaerobic glycerol-3-phosphate dehydrogenase subunit B,Predicted oxidoreductase,flavoprotein, HI0933 family,HI0933-like protein
emrA_1	255838	256905		multidrug resistance protein A,Macrolide-specific efflux protein macA precursor,putative efflux pump membrane fusion protein,efflux transporter, RND family, MFP subunit,HlyD family secretion protein
ybhF_1	256902	259640		ABC transporter ATP-binding protein,Uncharacterized ABC transporter ATP-binding protein YbhF,nodulation factor exporter subunit NodI,ABC-type Na+ transport system, ATPase component,daunorubicin resistance ABC transporter, ATP-binding protein,ABC-2 family transporter protein
yhhJ	259640	260764		ABC transporter permease,Inner membrane transport permease yhhJ,ABC-type transport system involved in multi-copper enzyme maturation, permease component,daunorubicin resistance ABC transporter membrane protein,ABC-2 family transporter protein
nikR	260858	261259	c	nickel responsive regulator,Nickel-responsive regulator,nickel responsive regulator,nickel-responsive transcriptional regulator NikR,NikR C terminal nickel binding domain
nikE	261272	262072	c	nickel ABC transporter ATP-binding protein,Glutathione import ATP-binding protein GsiA,nickel transporter ATP-binding protein NikE,ABC-type oligopeptide transport system, ATPase component,nickel import ATP-binding protein NikE,ABC transporter
nikD	262069	262833	c	nickel transporter ATP-binding protein NikD,Glutathione import ATP-binding protein GsiA,nickel transporter ATP-binding protein NikD,ABC-type oligopeptide transport system, ATPase component,nickel import ATP-binding protein NikD,ABC transporter
nikC	262833	263666	c	nickel transporter permease NikC,Nickel transport system permease protein nikC,nickel transporter permease NikC,ABC-type antimicrobial peptide transport system, permease component,nickel ABC transporter, permease subunit NikC,Binding-protein-dependent transport system inner membrane component
nikB	263663	264607	c	nickel transporter permease NikB,Nickel transport system permease protein nikB,nickel transporter permease NikB,nickel ABC transporter, permease subunit NikB,Binding-protein-dependent transport system inner membrane component
nikA	264607	266178	c	nickel ABC transporter substrate-binding protein,Nickel-binding periplasmic protein precursor,glutathione ABC transporter substrate-binding protein GsiB,ABC-type oligopeptide transport system, periplasmic component,nickel ABC transporter, nickel/metallophore periplasmic binding protein,Bacterial extracellular solute-binding proteins, family 5 Middle
psf-1	266318	266902	c	holo-(acyl carrier protein) synthase 2,4'-phosphopantetheinyl transferase psf-1,holo-(acyl carrier protein) synthase 2,phosphopantetheine--protein transferase domain,4'-phosphopantetheinyl transferase superfamily
fabF_1	266904	268133	c	3-oxoacyl-(acyl carrier protein) synthase II,3-oxoacyl-[acyl-carrier-protein] synthase 2,3-oxoacyl-(acyl carrier protein) synthase II,Enoyl reductase domain of yeast-type FAS1,beta-ketoacyl-acyl-carrier-protein synthase II,Beta-ketoacyl synthase, N-terminal domain
fabG_2	268130	268861	c	3-ketoacyl-(acyl-carrier-protein) reductase,3-oxoacyl-[acyl-carrier-protein] reductase FabG,3-ketoacyl-(acyl-carrier-protein) reductase,Uncharacterized conserved protein,putative 3-oxoacyl-(acyl-carrier-protein) reductase,short chain dehydrogenase
citrobacter_00242	268858	269334	c	dehydratase,(3R)-hydroxymyristoyl-ACP dehydratase,beta-hydroxyacyl-(acyl-carrier-protein) dehydratase FabZ,FabA-like domain
fabF_2	269331	270500	c	3-oxoacyl-(acyl carrier protein) synthase I,3-oxoacyl-[acyl-carrier-protein] synthase 2,3-oxoacyl-(acyl carrier protein) synthase I,3-oxoacyl-[acyl-carrier protein] reductase,beta-ketoacyl-acyl-carrier-protein synthase II,Beta-ketoacyl synthase, C-terminal domain
citrobacter_00244	270502	271161	c	lipoprotein,Protein of unknown function (DUF3261)
citrobacter_00245	271158	273410	c	Predicted exporter,efflux transporter, putative, hydrophobe/amphiphile efflux-3 (HAE3) family,MMPL family
citrobacter_00246	273445	274050	c	lipoprotein chaperone,Outer membrane lipoprotein carrier protein LolA
citrobacter_00247	274047	274469	c	thioesterase,hypothetical protein,acyl-CoA thioester hydrolase, YbgC/YbaW family,Thioesterase superfamily
citrobacter_00248	274473	276164	c	glycosyl transferase,N-glycosyltransferase,Lauroyl/myristoyl acyltransferase,poly-beta-1,6 N-acetyl-D-glucosamine synthase,Glycosyl transferase family 2
citrobacter_00249	276155	276508	c	ACP dehydratase
citrobacter_00250	276495	277856	c	AMP-binding protein,peptide synthase,4-coumarate--CoA ligase,AMP-binding enzyme
citrobacter_00251	277853	278425	c	Predicted membrane protein
acpP_1	278432	278683	c	acyl carrier protein,Acyl carrier protein,acyl carrier protein,Acyl carrier protein,acyl carrier protein,Phosphopantetheine attachment site
citrobacter_00253	278696	278953	c	acyl carrier protein,acyl carrier protein,Acyl carrier protein,Phosphopantetheine attachment site
citrobacter_00254	278934	279749	c	acyltransferase,2-acyl-glycerophospho-ethanolamine acyltransferase,1-acylglycerol-3-phosphate O-acyltransferases,Acyltransferase
citrobacter_00255	279746	280468	c	hypothetical protein
dnrK	280523	281584	c	O-methyltransferase,Carminomycin 4-O-methyltransferase,C-20 methyltransferase BchU,O-methyltransferase
citrobacter_00257	281653	282042	c	lipoprotein
tqsA_1	282400	283449	c	AI-2 transport protein TqsA,hypothetical protein,pheromone autoinducer 2 transporter,sporulation integral membrane protein YtvI,Domain of unknown function DUF20
yhhS	283547	284797		major facilitator superfamily protein,hypothetical protein,major facilitator superfamily transporter,Arabinose efflux permease,drug resistance MFS transporter, drug:H+ antiporter-2 (14 Spanner) (DHA2) family,Major Facilitator Superfamily
dcrB	284801	285358	c	lipoprotein,hypothetical protein,hypothetical protein
yhhQ	285436	286101	c	Inner membrane protein yhhQ,hypothetical protein,conserved hypothetical integral membrane protein,Uncharacterized ACR, YhhQ family COG1738
tusA_1	286408	286653		sulfur transfer protein SirA,Sulfurtransferase TusA,sulfur transfer protein SirA,Uncharacterized conserved protein,selenium metabolism protein YedF,SirA-like protein
zntA	286699	288897	c	lead, cadmium, zinc and mercury-transporting ATPase,Lead, cadmium, zinc and mercury-transporting ATPase,zinc/cadmium/mercury/lead-transporting ATPase,Uncharacterized protein conserved in bacteria,heavy metal translocating P-type ATPase,E1-E2 ATPase
citrobacter_00264	288974	289600	c	YhhN-like protein
citrobacter_00265	289742	290101		Protein of unknown function (DUF2500)
citrobacter_00266	290167	290436	c	hypothetical protein,Predicted membrane protein,Protein of unknown function (DUF1145)
rsmD	290426	291022	c	16S rRNA m(2)G966-methyltransferase,Ribosomal RNA small subunit methyltransferase D,16S rRNA m(2)G966-methyltransferase,Predicted O-methyltransferase,RNA methyltransferase, RsmD family,Conserved hypothetical protein 95
ftsY	291182	292669		cell division protein,Cell division protein FtsY,signal recognition particle-docking protein FtsY,Signal recognition particle GTPase,signal recognition particle-docking protein FtsY,SRP54-type protein, GTPase domain
ftsE	292672	293340		cell division protein FtsE,Cell division ATP-binding protein FtsE,cell division protein FtsE,ABC-type spermidine/putrescine transport systems, ATPase components,cell division ATP-binding protein FtsE,ABC transporter
ftsX	293333	294391		cell division protein FtsX,Cell division protein FtsX,cell division ABC transporter subunit FtsX,putative protein insertion permease FtsX,FtsX-like permease family
rpoH	294645	295499		RNA polymerase factor sigma-32,Heat shock regulatory protein F33.4,RNA polymerase factor sigma-32,alternative sigma factor RpoH,Sigma-70 region 2
puuE	295630	296895		4-aminobutyrate aminotransferase,4-aminobutyrate aminotransferase PuuE,4-aminobutyrate aminotransferase,4-aminobutyrate aminotransferase and related aminotransferases,4-aminobutyrate transaminase,Aminotransferase class-III
livJ	297014	298204		leu/ile/val ABC transporter substrate-binding protein,Leu/Ile/Val-binding protein precursor,leucine ABC transporter subunit substrate-binding protein LivK,urea ABC transporter, urea binding protein,Receptor family ligand binding region
yhhK	298384	298767	c	acetyltransferase,hypothetical protein,Acetyltransferase, GNAT family
livK	299188	300297		leucine-specific ABC transporter substrate-binding protein,Leucine-specific-binding protein precursor,leucine ABC transporter subunit substrate-binding protein LivK,urea ABC transporter, urea binding protein,Receptor family ligand binding region
livH_1	300344	301270		branched-chain amino acid transporter permease subunit LivH,LIV-I protein H,branched-chain amino acid transporter permease subunit LivH,Branched-chain amino acid ABC-type transport system, permease components,urea ABC transporter, permease protein UrtB,Branched-chain amino acid transport system / permease component
livM	301267	302544		leucine/isoleucine/valine transporter permease subunit,leucine/isoleucine/valine transporter permease subunit,ABC-type branched-chain amino acid transport system, permease component,urea ABC transporter, permease protein UrtC,Branched-chain amino acid transport system / permease component
livG	302541	303308		leucine/isoleucine/valine transporter ATP-binding subunit,Lipopolysaccharide export system ATP-binding protein LptB,leucine/isoleucine/valine transporter ATP-binding subunit,Uncharacterized ABC-type transport system, ATPase component,urea ABC transporter, ATP-binding protein UrtD,ABC transporter
livF_1	303310	304023		leucine/isoleucine/valine transporter ATP-binding subunit,LIV-I protein F,leucine/isoleucine/valine transporter ATP-binding subunit,Uncharacterized ABC-type transport system, ATPase component,urea ABC transporter, ATP-binding protein UrtE,ABC transporter
ugpB	304291	305607		glycerol-3-phosphate ABC transporter substrate-binding protein,Cyclodextrin-binding protein precursor,glycerol-3-phosphate transporter periplasmic binding protein,Maltose-binding periplasmic proteins/domains,Bacterial extracellular solute-binding protein
ugpA_1	305714	306601		glycerol-3-phosphate ABC transporter permease,sn-glycerol-3-phosphate transport system permease protein ugpA,glycerol-3-phosphate transporter permease,ABC-type polysaccharide transport system, permease component,NifC-like ABC-type porter,Binding-protein-dependent transport system inner membrane component
ycjP_1	306598	307443		glycerol-3-phosphate transporter membrane protein,Inner membrane ABC transporter permease protein ycjP,glycerol-3-phosphate transporter membrane protein,ABC-type maltose transport systems, permease component,Binding-protein-dependent transport system inner membrane component
ugpC_1	307445	308515		glycerol-3-phosphate transporter ATP-binding subunit,sn-glycerol-3-phosphate import ATP-binding protein UgpC,glycerol-3-phosphate transporter ATP-binding subunit,ABC-type spermidine/putrescine transport systems, ATPase components,putative 2-aminoethylphosphonate ABC transporter, ATP-binding protein,ABC transporter
ugpQ	308512	309258		cytoplasmic glycerophosphodiester phosphodiesterase,Glycerophosphoryl diester phosphodiesterase,cytoplasmic glycerophosphodiester phosphodiesterase,Membrane domain of membrane-anchored glycerophosphoryl diester phosphodiesterase,Glycerophosphoryl diester phosphodiesterase family
citrobacter_00285	309242	309622	c	hypothetical protein,Protein of unknown function (DUF2756)
ggt	309739	311484		gamma-glutamyltranspeptidase,Gamma-glutamyltranspeptidase precursor,gamma-glutamyltranspeptidase,gamma-glutamyltransferase,Gamma-glutamyltranspeptidase
speG_2	311572	312060	c	acetyltransferase,Spermidine N(1)-acetyltransferase,putative acetyltransferase YhhY,Predicted acetyltransferase,ribosomal-protein-alanine acetyltransferase,Acetyltransferase (GNAT) family
yhhX	312522	313559		putative dehydrogenase,Uncharacterized oxidoreductase yhhX,putative oxidoreductase,Uncharacterized protein conserved in bacteria,Oxidoreductase family, NAD-binding Rossmann fold
yhhW_1	313683	314378		Quercetin 2,3-dioxygenase,Pirin
gntR_1	314469	315464		gluconate utilization operon repressor,Gluconate utilization system GNT-I transcriptional repressor,gluconate operon transcriptional regulator,ABC-type sugar transport system, periplasmic component,catabolite control protein A,Periplasmic binding proteins and sugar binding domain of LacI family
gntK_1	315604	316131		thermoresistant gluconokinase,Thermoresistant gluconokinase,gluconate kinase 1,Gluconate kinase,carbohydrate kinase, thermoresistant glucokinase family,Shikimate kinase
gntU	316210	317475		low affinity gluconate transporter,Gnt-I system,low affinity gluconate transporter,H+/gluconate symporter and related permeases,transporter, gluconate:H+ symporter (GntP) family,GntP family permease
yhgN	317513	318106	c	putative dITP- and XTP- hydrolase,hypothetical protein,putative antibiotic transporter,membrane protein, MarC family,MarC family integral membrane protein
asd	318297	319403		aspartate-semialdehyde dehydrogenase,Aspartate-semialdehyde dehydrogenase,aspartate-semialdehyde dehydrogenase,Aspartate-semialdehyde dehydrogenase,aspartate-semialdehyde dehydrogenase,Semialdehyde dehydrogenase, dimerisation domain
glgB	319671	321857		glycogen branching enzyme,1,4-alpha-glucan branching enzyme GlgB,glycogen branching enzyme,Maltooligosyl trehalose synthase,1,4-alpha-glucan branching enzyme,Carbohydrate-binding module 48 (Isoamylase N-terminal domain)
glgX	321854	323827		glycogen debranching enzyme,Glycogen debranching enzyme,glycogen debranching enzyme,glycogen debranching enzyme GlgX,Alpha amylase, catalytic domain
glgC	323845	325137		glucose-1-phosphate adenylyltransferase,Glucose-1-phosphate adenylyltransferase,glucose-1-phosphate adenylyltransferase,CTP:phosphocholine cytidylyltransferase involved in choline phosphorylation for cell surface LPS epitopes,glucose-1-phosphate adenylyltransferase,Nucleotidyl transferase
glgA	325140	326573		glycogen synthase,Glycogen synthase,glycogen synthase,Glycogen synthase,glycogen/starch synthase, ADP-glucose type,Starch synthase catalytic domain
glgP	326593	329040		glycogen phosphorylase,Maltodextrin phosphorylase,glycogen phosphorylase,glycogen/starch/alpha-glucan phosphorylases,Carbohydrate phosphorylase
rhmR_1	329169	329924		transcriptional regulator,Uncharacterized HTH-type transcriptional regulator RhmR,DNA-binding transcriptional regulator KdgR,beta-ketoadipate pathway transcriptional regulators, PcaR/PcaU/PobR family,Bacterial transcriptional regulator
yagE_1	329974	330876	c	lyase,Probable 2-keto-3-deoxy-galactonate aldolase YagE,dihydrodipicolinate synthase,dihydrodipicolinate synthase,Dihydrodipicolinate synthetase family
ilvD_1	330933	332648	c	dihydroxy-acid dehydratase,Dihydroxy-acid dehydratase,dihydroxy-acid dehydratase,Dihydroxyacid dehydratase/phosphogluconate dehydratase,dihydroxy-acid dehydratase,Dehydratase family
rhmT_2	332645	333976	c	major facilitator superfamily protein,Inner membrane transport protein RhmT,putative 3-hydroxyphenylpropionic transporter MhpT,Arabinose efflux permease,D-galactonate transporter,Major Facilitator Superfamily
glpD	334387	335895	c	glycerol-3-phosphate dehydrogenase,Aerobic glycerol-3-phosphate dehydrogenase,glycerol-3-phosphate dehydrogenase,Anaerobic glycerol-3-phosphate dehydrogenase,glycerol-3-phosphate dehydrogenase, anaerobic, A subunit,FAD dependent oxidoreductase
glpE	336093	336425		thiosulfate sulfurtransferase,Thiosulfate sulfurtransferase glpE,thiosulfate sulfurtransferase,Uncharacterized conserved protein,Rhodanese-like domain
glpG	336500	337330		intramembrane serine protease GlpG,Rhomboid protease glpG,intramembrane serine protease GlpG,rhomboid family protease GlpG,Protein of unknown function (DUF3582)
glpR_1	337346	338104		DNA-binding transcriptional repressor GlpR,Glycerol-3-phosphate regulon repressor,DNA-binding transcriptional repressor GlpR,Phosphotransferase system, mannose/fructose/N-acetylgalactosamine-specific component IIB,Bacterial regulatory proteins, deoR family
malT	338154	340988	c	transcriptional regulator MalT,ATP-dependent transcriptional activator malT,transcriptional regulator MalT,ATP-dependent transcriptional regulator,transcriptional regulator EpsA,Bacterial regulatory proteins, luxR family
citrobacter_00310	341238	341669	c	hypothetical protein
citrobacter_00311	341642	342127	c	hypothetical protein
citrobacter_00312	342137	343003	c	hypothetical protein
ctsH4_1	343032	343511	c	Hcp family T6SS protein CtsH4,Secreted protein hcp,Hemolysin-coregulated protein (uncharacterized),type VI secretion system effector, Hcp1 family,Protein of unknown function (DUF796)
malP	343888	346281		maltodextrin phosphorylase,Maltodextrin phosphorylase,maltodextrin phosphorylase,glycogen/starch/alpha-glucan phosphorylases,Carbohydrate phosphorylase
malQ	346291	348378		4-alpha-glucanotransferase,4-alpha-glucanotransferase,4-alpha-glucanotransferase,4-alpha-glucanotransferase,4-alpha-glucanotransferase
gntT_1	348416	349732	c	high-affinity gluconate transporter,Gnt-I system,high-affinity gluconate transporter,H+/gluconate symporter and related permeases,transporter, gluconate:H+ symporter (GntP) family,GntP family permease
nfuA	350055	350630	c	putative DNA uptake protein,Fe/S biogenesis protein nfuA,Fe/S biogenesis protein NfuA,IscR-regulated protein YhgI,Iron-sulphur cluster biosynthesis
gntX	350689	351372	c	competence protein,DNA utilization protein GntX,comF family protein,Phosphoribosyl transferase domain
bioH	351410	352180		carboxylesterase (biotin synthesis protein BioH),Pimelyl-[acyl-carrier protein] methyl ester esterase,carboxylesterase BioH,pimelyl-[acyl-carrier protein] methyl ester esterase,Alpha/beta hydrolase family
feoC	352339	352575	c	Ferrous iron transport protein C,ferrous iron transport protein FeoC,FeoC like transcriptional regulator
feoB	352585	354906	c	ferrous iron transport protein B,Ferrous iron transport protein B,ferrous iron transport protein B,Fe2+ transport system protein B,ferrous iron transport protein B,Ferrous iron transport protein B
feoA	354925	355152	c	ferrous iron transport protein A,Ferrous iron transport protein A,ferrous iron transport protein A,FeoA domain
yhgF	355527	357842	c	transcription accessory protein,hypothetical protein,30S ribosomal protein S1,ribosomal protein S1,Tex-like protein N-terminal domain
greB	357941	358504	c	transcription elongation factor GreB,Transcript cleavage factor greB,transcription elongation factor GreB,Transcription elongation factor,transcription elongation factor GreB,domain
ompR	358641	359360		osmolarity response regulator,Transcriptional regulatory protein OmpR,osmolarity response regulator,Response regulator of citrate/malate metabolism,phosphate regulon transcriptional regulatory protein PhoB,Response regulator receiver domain
envZ	359357	360709		osmolarity sensor protein,Osmolarity sensor protein EnvZ,osmolarity sensor protein,Signal transduction histidine kinase involved in nitrogen fixation and metabolism regulation,heavy metal sensor kinase,Histidine kinase-, DNA gyrase B-, and HSP90-like ATPase
pckA	360762	362381	c	phosphoenolpyruvate carboxykinase,Phosphoenolpyruvate carboxykinase [ATP],phosphoenolpyruvate carboxykinase,Phosphoenolpyruvate carboxykinase (ATP),phosphoenolpyruvate carboxykinase (ATP),Phosphoenolpyruvate carboxykinase
hslO	362755	363633	c	Hsp33-like chaperonin,Heat shock protein 33,Hsp33-like chaperonin,Phosphoenolpyruvate carboxykinase (ATP),Hsp33 protein
hslR	363658	364059	c	ribosome-associated heat shock protein Hsp15,Heat shock protein 15,ribosome-associated heat shock protein Hsp15,S4 domain
citrobacter_00330	364070	364738	c	hydrolase,GMP/IMP nucleotidase,HAD hydrolase, family IA, variant 3,haloacid dehalogenase-like hydrolase
igaA	364804	366936	c	Intracellular growth attenuator protein igaA,Intracellular growth attenuator protein IgaA
nudE	367261	367821		ADP-ribose diphosphatase NudE,ADP compounds hydrolase nudE,adenosine nucleotide hydrolase NudE,NUDIX domain
mrcA	367870	370422	c	penicillin-binding protein 1A,Penicillin-binding protein 1A,penicillin-binding protein 1a,Membrane carboxypeptidase/penicillin-binding protein,penicillin-binding protein, 1A family,Transglycosylase
hofM	370543	371322		fimbrial protein HofM
hofN	371322	371861		fimbrial protein HofN,Fimbrial assembly protein (PilN)
hofO	371845	372303		fimbrial protein HofO
hofQ	372609	373847		fimbrial protein HofQ,Type IV pilus biogenesis and competence protein pilQ precursor,outer membrane porin HofQ,Type II secretory pathway, component HofQ,type IV pilus secretin PilQ,Bacterial type II and III secretion system protein
aroK	374154	374675		shikimate kinase I,Shikimate kinase 1,shikimate kinase I,Gluconate kinase,Shikimate kinase
aroB	374734	375822		3-dehydroquinate synthase,3-dehydroquinate synthase,3-dehydroquinate synthase,3-dehydroquinate synthetase,3-dehydroquinate synthase,3-dehydroquinate synthase
damX	375919	377199		DamX protein,hypothetical protein,cell division protein DamX,Uncharacterized protein conserved in bacteria,Sporulation related domain
dam_1	377266	378102		DNA adenine methylase,DNA adenine methylase,DNA adenine methylase,Site-specific DNA methylase,DNA adenine methylase,D12 class N6 adenine-specific DNA methyltransferase
rpe_1	378120	378797		ribulose-phosphate 3-epimerase,Ribulose-phosphate 3-epimerase,ribulose-phosphate 3-epimerase,Pentose-5-phosphate-3-epimerase,ribulose-phosphate 3-epimerase,Ribulose-phosphate 3 epimerase family
gph	378790	379548		phosphoglycolate phosphatase,Phosphoglycolate phosphatase,phosphoglycolate phosphatase,phosphoglycolate phosphatase, bacterial,haloacid dehalogenase-like hydrolase
trpS	379541	380545		tryptophanyl-tRNA synthetase,Tryptophan--tRNA ligase,tryptophanyl-tRNA synthetase,Tryptophanyl-tRNA synthetase,tryptophan--tRNA ligase,tRNA synthetases class I (W and Y)
citrobacter_00345	380613	380780	c	hypothetical protein
cysG_1	381028	382401	c	siroheme synthase,Siroheme synthase,siroheme synthase,Uroporphyrinogen-III methylase,uroporphyrinogen-III C-methyltransferase,Tetrapyrrole (Corrin/Porphyrin) Methylases
nirC	382413	383222	c	nitrite transporter NirC,Probable nitrite transporter,nitrite transporter NirC,Formate/nitrite family of transporters,formate/nitrite transporter,Formate/nitrite transporter
nirD	383359	383685	c	nitrite reductase small subunit,Nitrite reductase [NAD(P)H] small subunit,nitrite reductase small subunit,nitrite reductase [NAD(P)H], small subunit
nirB	383682	386225	c	nitrite reductase [NAD(P)H] large subunit,Nitric oxide reductase FlRd-NAD(+) reductase,nitrite reductase subunit NirD,Uncharacterized conserved protein,nitrite reductase [NAD(P)H], large subunit,Pyridine nucleotide-disulphide oxidoreductase
tsgA	386547	387728	c	major facilitator superfamily protein,hypothetical protein,putative transporter,Major Facilitator Superfamily
ppiA	387994	388566		peptidyl-prolyl cis-trans isomerase A (rotamase A),Peptidyl-prolyl cis-trans isomerase A precursor,peptidyl-prolyl cis-trans isomerase A (rotamase A),Cyclophilin type peptidyl-prolyl cis-trans isomerase/CLD
citrobacter_00352	388675	388842		hypothetical protein,Protein of unknown function (DUF2559)
fic	388832	389434		cell filamentation protein,Probable adenosine monophosphate-protein transferase fic,cell filamentation protein Fic,Protein involved in cell division,Fic/DOC family
pabA	389466	390029		para-aminobenzoate synthase glutamine amidotransferase component I,Para-aminobenzoate synthase glutamine amidotransferase component II,para-aminobenzoate synthase component II,Phosphoribosylanthranilate isomerase,glutamine amidotransferase of anthranilate synthase or aminodeoxychorismate synthase,Glutamine amidotransferase class-I
argD	390115	391332		acetylornithine/succinyldiaminopimelate aminotransferase,Acetylornithine/succinyldiaminopimelate aminotransferase,bifunctional N-succinyldiaminopimelate-aminotransferase/acetylornithine transaminase protein,Ornithine/acetylornithine aminotransferase,succinylornithine transaminase family,Aminotransferase class-III
yccS_1	391400	393487	c	Inner membrane protein yccS,Predicted membrane protein,integral membrane protein, YccS/YhfK family,FUSC-like inner membrane protein yccS
crp	393539	394171	c	cAMP-regulatory protein,cAMP regulatory protein,DNA-binding transcriptional dual regulator Crp,Predicted signal-transduction protein containing cAMP-binding and CBS domains,global nitrogen regulator NtcA,Cyclic nucleotide-binding domain
citrobacter_00358	394214	394339		hypothetical protein
yhfA	394479	394883		hypothetical protein,hypothetical protein,OsmC-like protein
prkB	394983	395852	c	phosphoribulokinase,Phosphoribulokinase, plasmid,phosphoribulokinase,Phosphoribulokinase / Uridine kinase family
citrobacter_00361	395907	396125	c	hypothetical protein,hypothetical protein,Uncharacterised protein family (UPF0270)
citrobacter_00362	396128	397144	c	hydrolase,putative hydrolase,Predicted hydrolase of the alpha/beta-hydrolase fold,alpha/beta hydrolase fold
yheS_1	397150	399051	c	putative ABC transporter ATP-binding protein,Uncharacterized ABC transporter ATP-binding protein YheS,putative ABC transporter ATP-binding protein,ATP-dependent transcriptional regulator,ATP-binding cassette protein, ChvD family,ABC transporter
ywrO	399188	399739		glutathione-regulated potassium-efflux system ancillary protein KefG,General stress protein 14,glutathione-regulated potassium-efflux system ancillary protein KefG,Putative NADPH-quinone reductase (modulator of drug activity B),Flavodoxin-like fold
kefB	399739	401544		glutathione-regulated potassium-efflux system protein KefB,NEM-activable K(+)/H(+) antiporter,glutathione-regulated potassium-efflux system protein KefB,Kef-type K+ transport system, predicted NAD-binding component,transporter, monovalent cation:proton antiporter-2 (CPA2) family,Sodium/hydrogen exchanger family
citrobacter_00366	401554	401754		conserved hypothetical protein,Probable metal-binding protein (DUF2387)
slyD	401849	402445		FKBP-type peptidyl-prolyl cis-trans isomerase,FKBP-type peptidyl-prolyl cis-trans isomerase slyD,FKBP-type peptidyl-prolyl cis-trans isomerase,FKBP-type peptidyl-prolyl cis-trans isomerase
slyX	402643	402861	c	protein SlyX,hypothetical protein,phi X174 lysis protein,SlyX
fkpA	403085	403912		FKBP-type peptidyl-prolyl isomerase,FKBP-type peptidyl-prolyl cis-trans isomerase fkpA precursor,FKBP-type peptidyl-prolyl cis-trans isomerase,ABC-type uncharacterized transport system, permease component,peptidyl-prolyl isomerase, gliding motility-associated,Domain amino terminal to FKBP-type peptidyl-prolyl isomerase
citrobacter_00370	404079	404801		DNA binding protein,Uncharacterized protein conserved in bacteria,YheO-like PAS domain
tusD	404801	405187		tRNA 2-thiouridine synthesizin protein D (sulfurtransferase),Sulfurtransferase TusD,sulfur transfer complex subunit TusD,Uncharacterized conserved protein involved in intracellular sulfur reduction,sulfur relay protein TusD/DsrE,DsrE/DsrF-like family
tusC	405187	405546		sulfur relay protein TusC,tRNA 2-thiouridine synthesizing protein C,sulfur relay protein TusC,Uncharacterized protein involved in the oxidation of intracellular sulfur,sulfur relay protein TusC/DsrF,DsrE/DsrF-like family
tusB	405554	405841		tRNA 2-thiouridine synthesizing protein B,tRNA 2-thiouridine synthesizing protein B,sulfur transfer complex subunit TusB,Uncharacterized conserved protein involved in oxidation of intracellular sulfur,sulfur relay protein TusB/DsrH,DsrH like protein
rpsL	405967	406341		ribosomal protein S12,30S ribosomal protein S12,30S ribosomal protein S12,Ribosomal protein S12,ribosomal protein S12,Ribosomal protein S12
rpsG	406438	406908		30S ribosomal protein S7,30S ribosomal protein S7,30S ribosomal protein S7,Ribosomal protein S7,ribosomal protein S7,Ribosomal protein S7p/S5e
fusA	407005	409119		elongation factor G,Elongation factor G,elongation factor G,GTPases - translation elongation factors,translation elongation factor G,Elongation factor Tu GTP binding domain
tufA_1	409190	410374		elongation factor Tu,P-43,elongation factor Tu,GTPases - translation elongation factors,translation elongation factor Tu,Elongation factor Tu GTP binding domain
bfd	410555	410749		bacterioferritin-associated ferredoxin,Bacterioferritin-associated ferredoxin,bacterioferritin-associated ferredoxin,Fe-S cluster assembly protein NifU,BFD-like [2Fe-2S] binding domain
bfr	410822	411298		bacterioferritin,Bacterioferritin,bacterioferritin,Bacterioferritin (cytochrome b1),bacterioferritin,Ferritin-like domain
gspO	411282	411764	c	T2SS leader peptidase GspO,Pectic enzymes secretion protein outO,Flp pilus assembly protein, protease CpaA,Type IV leader peptidase family
rpsJ	412143	412454		30S ribosomal protein S10,30S ribosomal protein S10,30S ribosomal protein S10,ribosomal protein S10,Ribosomal protein S10p/S20e
rplC	412487	413116		50S ribosomal protein L3,50S ribosomal protein L3,50S ribosomal protein L3,Ribosomal protein L3,50S ribosomal protein L3,Ribosomal protein L3
rplD	413127	413732		50S ribosomal protein L4,50S ribosomal protein L4,50S ribosomal protein L4,50S ribosomal protein L4,Ribosomal protein L4/L1 family
rplW	413729	414031		50S ribosomal protein L23,50S ribosomal protein L23,50S ribosomal protein L23,Ribosomal protein L23,archaeal ribosomal protein L23,Ribosomal protein L23
rplB	414049	414870		50S ribosomal protein L2,50S ribosomal protein L2,50S ribosomal protein L2,Ribosomal protein L2,ribosomal protein L2,Ribosomal Proteins L2, C-terminal domain
rpsS	414887	415165		30S ribosomal protein S19,30S ribosomal protein S19,30S ribosomal protein S19,Ribosomal protein S19,ribosomal protein S19,Ribosomal protein S19
rplV	415180	415512		50S ribosomal protein L22,50S ribosomal protein L22,50S ribosomal protein L22,ribosomal protein L22,Ribosomal protein L22p/L17e
rpsC	415530	416231		30S ribosomal protein S3,30S ribosomal protein S3,30S ribosomal protein S3,Uncharacterized conserved protein,ribosomal protein S3,Ribosomal protein S3, C-terminal domain
rplP	416244	416654		50S ribosomal protein L16,50S ribosomal protein L16,50S ribosomal protein L16,Ribosomal protein L16/L10E,ribosomal protein L16,Ribosomal protein L16p/L10e
rpmC	416654	416845		50S ribosomal protein L29,50S ribosomal protein L29,50S ribosomal protein L29,Ribosomal protein L29,ribosomal protein L29,Ribosomal L29 protein
rpsQ	416845	417099		30S ribosomal protein S17,30S ribosomal protein S17,30S ribosomal protein S17,30S ribosomal protein S17,Ribosomal protein S17
rplN	417262	417633		50S ribosomal protein L14,50S ribosomal protein L14,50S ribosomal protein L14,Ribosomal protein L14,ribosomal protein L14,Ribosomal protein L14p/L23e
rplX	417644	417958		50S ribosomal protein L24,50S ribosomal protein L24,50S ribosomal protein L24,ribosomal protein L24
rplE	417973	418512		50S ribosomal protein L5,50S ribosomal protein L5,50S ribosomal protein L5,Ribosomal protein L5,ribosomal L5P family C-terminus
rpsN	418527	418832		30S ribosomal protein S14,30S ribosomal protein S14,30S ribosomal protein S14,Ribosomal protein S14p/S29e
rpsH	418866	419258		30S ribosomal protein S8,30S ribosomal protein S8,30S ribosomal protein S8,Ribosomal protein S8,Ribosomal protein S8
rplF	419271	419804		ribosomal protein L6,50S ribosomal protein L6,50S ribosomal protein L6,ribosomal protein L6,Ribosomal protein L6
rplR	419814	420167		50S ribosomal protein L18,50S ribosomal protein L18,50S ribosomal protein L18,ribosomal protein L18,Ribosomal L18p/L5e family
rpsE	420182	420685		30S ribosomal protein S5,30S ribosomal protein S5,30S ribosomal protein S5,Ribosomal protein S5,ribosomal protein S5,Ribosomal protein S5, C-terminal domain
rpmD	420689	420868		50S ribosomal protein L30,50S ribosomal protein L30,50S ribosomal protein L30,ribosomal protein L30,Ribosomal protein L30p/L7e
rplO	420872	421306		50S ribosomal protein L15,50S ribosomal protein L15,50S ribosomal protein L15,ribosomal protein L15,Ribosomal protein L18e/L15
secY	421314	422645		preprotein translocase subunit SecY,hypothetical protein,preprotein translocase subunit SecY,Preprotein translocase subunit SecY,preprotein translocase, SecY subunit,SecY translocase
rpmJ	422677	422793		50S ribosomal protein L36,Ribosomal protein B,50S ribosomal protein L36,ribosomal protein L36,Ribosomal protein L36
rpsK	423313	423702		ribosomal protein S11,30S ribosomal protein S11,30S ribosomal protein S11,Ribosomal protein S11,30S ribosomal protein S11,Ribosomal protein S11
rpsD	423736	424356		30S ribosomal protein S4,30S ribosomal protein S4,30S ribosomal protein S4,ribosomal protein S4,Ribosomal protein S4/S9 N-terminal domain
rpoA	424382	425371		DNA-directed RNA polymerase subunit alpha,DNA-directed RNA polymerase subunit alpha,DNA-directed RNA polymerase subunit alpha,DNA-directed RNA polymerase, alpha subunit/40 kD subunit,DNA-directed RNA polymerase, alpha subunit,Bacterial RNA polymerase, alpha chain C terminal domain
rplQ	425412	425798		50S ribosomal protein L17,50S ribosomal protein L17,50S ribosomal protein L17,Ribosomal protein L17,ribosomal protein L17,Ribosomal protein L17
citrobacter_00409	425905	426273		hypothetical protein,Domain of unknown function (DUF1992)
zntR	426284	426709		zinc-responsive transcriptional regulator,Zn(II)-responsive regulator of zntA,zinc-responsive transcriptional regulator,Transcriptional regulator, effector-binding domain/component,Zn(II)-responsive transcriptional regulator,MerR, DNA binding
arfA	426765	426983		Alternative ribosome-rescue factor A,Domain of unknown function
mscL	426980	427390	c	large-conductance mechanosensitive channel,Large-conductance mechanosensitive channel,large-conductance mechanosensitive channel,large conductance mechanosensitive channel protein,Large-conductance mechanosensitive channel, MscL
trkA	427532	428908	c	potassium transporter peripheral membrane component,Trk system potassium uptake protein trkA,potassium transporter peripheral membrane component,Kef-type K+ transport system, predicted NAD-binding component,shikimate 5-dehydrogenase,TrkA-N domain
rsmB	428930	430219	c	ribosomal RNA small subunit methyltransferase B,Ribosomal RNA small subunit methyltransferase B,16S rRNA methyltransferase B,tRNA and rRNA cytosine-C5-methylases,ribosomal RNA small subunit methyltransferase B,NOL1/NOP2/sun family
fmt_1	430272	431219	c	methionyl-tRNA formyltransferase,Methionyl-tRNA formyltransferase,methionyl-tRNA formyltransferase,Folate-dependent phosphoribosylglycinamide formyltransferase PurN,methionyl-tRNA formyltransferase,Formyl transferase
def	431234	431743	c	peptide deformylase,Peptide deformylase,peptide deformylase,N-formylmethionyl-tRNA deformylase,peptide deformylase,Polypeptide deformylase
smf	431873	432997		DNA protecting protein DprA,hypothetical protein,hypothetical protein,DNA protecting protein DprA,DNA recombination-mediator protein A
citrobacter_00418	432969	433442		hypothetical protein,Uncharacterized protein conserved in bacteria,Protein of unknown function (DUF494)
topA_1	433469	434023		DNA topoisomerase,DNA topoisomerase 1,DNA topoisomerase I,Zn-finger domain associated with topoisomerase type I,DNA topoisomerase I,Topoisomerase DNA binding C4 zinc finger
rimN	434016	434588		putative ribosome maturation factor,t(6)A37 threonylcarbamoyladenosine biosynthesis protein RimN,tRNA(ANN) t(6)A37 threonylcarbamoyladenosine modification protein,Putative translation factor (SUA5),Sua5/YciO/YrdC/YwlC family protein,yrdC domain
aroE	434590	435411		shikimate 5-dehydrogenase,Shikimate dehydrogenase,shikimate 5-dehydrogenase,5-enolpyruvylshikimate-3-phosphate synthase,shikimate 5-dehydrogenase,Shikimate dehydrogenase substrate binding domain
citrobacter_00422	435408	435665		Protein of unknown function (DUF1488)
yrdA_1	435641	436195	c	transferase,hypothetical protein,carnitine operon protein CaiE,Acetyltransferase (isoleucine patch superfamily),phenylacetic acid degradation protein PaaY,Bacterial transferase hexapeptide (six repeats)
citrobacter_00424	436222	436341		hypothetical protein
glnQ_1	442195	442953	c	ABC transporter ATP-binding protein,Glutamine transport ATP-binding protein GlnQ,glutamine ABC transporter ATP-binding protein,ABC-type histidine transport system, ATPase component,ectoine/hydroxyectoine ABC transporter, ATP-binding protein EhuA,ABC transporter
yhdY_1	442961	444064	c	ABC transporter permease,Inner membrane amino-acid ABC transporter permease protein yhdY,amino acid ABC transporter permease,ABC-type amino acid transport system, permease component,ectoine/hydroxyectoine ABC transporter, permease protein EhuC,Binding-protein-dependent transport system inner membrane component
gltK_1	444074	445255	c	ABC transporter permease,Glutamate/aspartate transport system permease protein gltK,amino acid ABC transporter permease,ABC-type amino acid transport system, permease component,ectoine/hydroxyectoine ABC transporter, permease protein EhuC,Binding-protein-dependent transport system inner membrane component
peb1A	445325	446350	c	ABC transporter substrate-binding protein,PEB1,glutamate and aspartate transporter subunit,lysine-arginine-ornithine-binding periplasmic protein,Bacterial extracellular solute-binding proteins, family 3
citrobacter_00437	446776	446997	c	lipoprotein
acrF_1	447242	450355	c	acriflavin resistance protein F,Acriflavine resistance protein B,multidrug efflux system protein AcrB,RND transporter, hydrophobe/amphiphile efflux-1 (HAE1) family,AcrB/AcrD/AcrF family
acrE_1	450367	451530	c	acriflavine resistance protein E,Acriflavine resistance protein A precursor,multidrug efflux system transporter AcrA,efflux transporter, RND family, MFP subunit,HlyD family secretion protein
envR	451943	452590		acref/envcd operon repressor (TetR family transcriptional regulator),Probable acrEF/envCD operon repressor,DNA-binding transcriptional regulator EnvR,transcriptional repressor BetI,MAATS-type transcriptional repressor, C-terminal region
citrobacter_00441	452618	452782	c	Protein of unknown function (DUF2556)
yhdJ	452865	453749	c	DNA methylase,DNA adenine methyltransferase YhdJ,putative methyltransferase,Adenine specific DNA methylase Mod,conserved hypothetical protein,DNA methylase
fis	453835	454131	c	DNA-binding protein Fis,Hin recombinational enhancer-binding protein,global DNA-binding transcriptional dual regulator Fis,Transcriptional regulator containing PAS, AAA-type ATPase, and DNA-binding domains,nitrogen regulation protein NR(I),Bacterial regulatory protein, Fis family
dus_1	454157	455122	c	tRNA-dihydrouridine synthase B,Probable tRNA-dihydrouridine synthase,tRNA-dihydrouridine synthase B,Predicted permeases,putative TIM-barrel protein, nifR3 family,Dihydrouridine synthase (Dus)
cah	455450	456190	c	Carbonic anhydrase precursor,Eukaryotic-type carbonic anhydrase
prmA	456337	457218	c	ribosomal protein L11 methyltransferase,Ribosomal protein L11 methyltransferase,ribosomal protein L11 methyltransferase,Ribosomal protein L11 methylase,ribosomal protein L11 methyltransferase,Ribosomal protein L11 methyltransferase (PrmA)
panF	457230	458681	c	sodium/panthothenate symporter,Pantothenate permease,sodium/panthothenate symporter,Na+/panthothenate symporter,sodium/pantothenate symporter,Sodium:solute symporter family
citrobacter_00448	458671	458913	c	hypothetical protein,Predicted membrane protein,Protein of unknown function (DUF997)
kdgM_1	459493	460185		Oligogalacturonate-specific porin kdgM precursor,outer membrane porin L,Oligogalacturonate-specific porin protein (KdgM)
citrobacter_00450	460214	460651		DoxX
accC	460744	462093	c	acetyl-CoA carboxylase biotin carboxylase subunit,Biotin carboxylase,acetyl-CoA carboxylase biotin carboxylase subunit,Acetyl/propionyl-CoA carboxylase, alpha subunit,acetyl-CoA carboxylase, biotin carboxylase subunit,Carbamoyl-phosphate synthase L chain, ATP binding domain
accB	462104	462571	c	acetyl-CoA carboxylase biotin carboxyl carrier protein subunit,Biotin carboxyl carrier protein of acetyl-CoA carboxylase,acetyl-CoA carboxylase biotin carboxyl carrier protein subunit,Biotin carboxyl carrier protein,acetyl-CoA carboxylase, biotin carboxyl carrier protein,Biotin-requiring enzyme
yedZ	462954	463553	c	putative sulfite oxidase subunit YedZ,Flavocytochrome yedZ,putative sulfite oxidase subunit YedZ,Ferric reductase like transmembrane component
yedY	463554	464558	c	putative sulfite oxidase subunit YedY,Sulfoxide reductase catalytic subunit yedY precursor,TMAO/DMSO reductase,Oxidoreductase molybdopterin binding domain
yhdH	464664	465638	c	zinc-binding dehydrogenase,Putative quinone oxidoreductase YhdH,putative alcohol dehydrogenase,putative quinone oxidoreductase, YhdH/YhfP family,Zinc-binding dehydrogenase
csrD	465845	467785		signal transduction protein,Regulator of CsrB and CsrC decay CsrD,regulatory protein CsrD,MHYT domain (predicted integral membrane sensor domain),diguanylate cyclase (GGDEF) domain,EAL domain
mreB	468094	469137		rod shape-determining protein MreB,Rod shape-determining protein MreB,rod shape-determining protein MreB,Ethanolamine utilization protein, possible chaperonin,cell shape determining protein, MreB/Mrl family,MreB/Mbl protein
mreC	469201	470229		rod shape-determining protein,rod shape-determining protein MreC,rod shape-determining protein MreC,rod shape-determining protein MreC
mreD	470229	470717		rod shape-determining protein MreD,Rod shape-determining protein mreD,rod shape-determining protein MreD,rod shape-determining protein MreD,rod shape-determining protein MreD
yhdE	470726	471319		Maf-like protein,Maf-like protein yhdE,Maf-like protein,Nucleotide-binding protein implicated in inhibition of septum formation,septum formation protein Maf,Maf-like protein
rng	471309	472778		ribonuclease G,Ribonuclease G,ribonuclease G,Ribonucleases G and E,ribonuclease, Rne/Rng family,Ribonuclease E/G family
citrobacter_00462	472835	476635		hypothetical protein,Uncharacterized protein involved in outer membrane biogenesis,conserved hypothetical protein
tldD	476713	478158		protease TldD,hypothetical protein,protease TldD,Predicted Zn-dependent proteases and their inactivated homologs,Putative modulator of DNA gyrase
dmlR_2	478250	479179	c	putative DNA-binding transcriptional regulator,D-malate degradation protein R,transcriptional regulator,ABC-type uncharacterized transport system, periplasmic component,aminoethylphosphonate catabolism associated LysR family transcriptional regulator,LysR substrate binding domain
citrobacter_00465	479362	479565		efflux system membrane protein,Protein of unknown function (DUF1656)
yibH_2	479573	480505		p-hydroxybenzoic acid efflux subunit AaeA,Inner membrane protein yibH,p-hydroxybenzoic acid efflux subunit AaeA,efflux pump membrane protein,HlyD family secretion protein
aaeB_1	480511	482478		p-hydroxybenzoic acid efflux subunit AaeB,p-hydroxybenzoic acid efflux pump subunit AaeB,p-hydroxybenzoic acid efflux subunit AaeB,Predicted membrane protein,Fusaric acid resistance protein family
gabD_1	482569	484017		succinate-semialdehyde dehydrogenase [NADP+],Succinate-semialdehyde dehydrogenase [NADP(+)] GabD,succinate-semialdehyde dehydrogenase I,Delta 1-pyrroline-5-carboxylate dehydrogenase,succinate-semialdehyde dehydrogenase,Aldehyde dehydrogenase family
yhcO	484047	484319		hypothetical protein,Barstar (barnase inhibitor)
bhsA_1	484377	484640	c	Multiple stress resistance protein BhsA precursor,hypothetical protein,Protein of unknown function (DUF1471)
argR_1	485008	485478	c	arginine repressor,Arginine repressor,arginine repressor,arginine repressor,Arginine repressor, DNA binding domain
mdh	485893	486831		malate dehydrogenase,Malate dehydrogenase,malate dehydrogenase,malate dehydrogenase, NAD-dependent,lactate/malate dehydrogenase, NAD binding domain
degS_2	486901	487968	c	serine endoprotease,Serine endoprotease DegS precursor,serine endoprotease,Predicted protease with the C-terminal PDZ domain,periplasmic serine peptidase DegS,Trypsin
degQ	488059	489426	c	serine endoprotease,Periplasmic pH-dependent serine endoprotease DegQ precursor,serine endoprotease,Predicted secreted protein containing a PDZ domain,peptidase Do,PDZ domain (Also known as DHR or GLGF)
yhcB	489595	489993	c	cytochrome d ubiquinol oxidase subunit III,Putative cytochrome d ubiquinol oxidase subunit 3,hypothetical protein,Protein of unknown function (DUF1043)
yhcM	490186	491313		ATP/GTP-binding protein,hypothetical protein,AFG1-like ATPase
rplM	491545	491973		50S ribosomal protein L13,50S ribosomal protein L13,50S ribosomal protein L13,Ribosomal protein L13,ribosomal protein L13,Ribosomal protein L13
rpsI	491989	492381		30S ribosomal protein S9,30S ribosomal protein S9,30S ribosomal protein S9,Ribosomal protein S9,archaeal ribosomal protein S9P,Ribosomal protein S9/S16
sspA_1	492686	493324		stringent starvation protein A,Stringent starvation protein A,stringent starvation protein A,maleylacetoacetate isomerase,Glutathione S-transferase, N-terminal domain
sspB	493330	493830		ClpXP protease specificity-enhancing factor,Stringent starvation protein B,ClpXP protease specificity-enhancing factor,Stringent starvation protein B
nanR	493951	494733		GntR family transcriptional regulator,L-lactate utilization operon repressor,transcriptional regulator NanR,Transcriptional regulators,phosphonate utilization associated transcriptional regulator,FCD domain
nanA	494867	495760		N-acetylneuraminate lyase,N-acetylneuraminate lyase,N-acetylneuraminate lyase,N-acetylneuraminate lyase,Dihydrodipicolinate synthetase family
nanT	495876	497366		putative sialic acid transporter,Sialic acid permease,putative sialic acid transporter,Arabinose efflux permease,MFS transporter, sialate:H+ symporter (SHS) family,Major Facilitator Superfamily
nanE_1	497414	498103		N-acetylmannosamine-6-phosphate 2-epimerase,Putative N-acetylmannosamine-6-phosphate 2-epimerase,N-acetylmannosamine-6-phosphate 2-epimerase,Putative N-acetylmannosamine-6-phosphate epimerase
nanK_1	498100	498984		N-acetylmannosamine kinase,N-acetylmannosamine kinase,N-acetylmannosamine kinase,Predicted phosphosugar isomerases,ROK family protein (putative glucokinase),ROK family
citrobacter_00486	498971	499438		hypothetical protein,uncharacterized protein, YhcH/YjgK/YiaL family,Domain of unknown function (DUF386)
gltD_1	499698	501116	c	glutamate synthase subunit beta,Glutamate synthase [NADPH] small chain,putative oxidoreductase Fe-S binding subunit,Alkyl hydroperoxide reductase, large subunit,glutamate synthase, small subunit,Pyridine nucleotide-disulphide oxidoreductase
gltB	501129	505682	c	glutamate synthase [NADPH] large subunit,Glutamate synthase [NADPH] large chain precursor,glutamate synthase subunit alpha,Uncharacterized conserved protein,formylmethanofuran dehydrogenase subunit C,Conserved region in glutamate synthase
citrobacter_00489	506276	507205		radical SAM superfamily protein,coproporphyrinogen III oxidase,radical SAM protein,Radical SAM superfamily
arcB	507299	509635		aerobic respiration control sensor protein ArcB,Aerobic respiration control sensor protein ArcB,aerobic respiration control sensor protein ArcB,Uncharacterized domain of BarA-like signal transduction histidine kinases,TMAO reductase sytem sensor TorS,Histidine kinase-, DNA gyrase B-, and HSP90-like ATPase
elbB	509864	510517		isoprenoid biosynthesis protein with amidotransferase-like domain,Sigma cross-reacting protein 27A,isoprenoid biosynthesis protein with amidotransferase-like domain,DJ-1/PfpI family
mtgA	510514	511233		monofunctional biosynthetic peptidoglycan transglycosylase,Penicillin-binding protein 4 precursor,monofunctional biosynthetic peptidoglycan transglycosylase,Membrane carboxypeptidase/penicillin-binding protein,monofunctional biosynthetic peptidoglycan transglycosylase,Transglycosylase
citrobacter_00494	511241	511873	c	hypothetical protein,PhoP regulatory network protein YrbL
ptsO	512073	512345	c	phosphohistidinoprotein-hexose phosphotransferase component of N-regulated PTS system (Npr),Phosphocarrier protein NPr,phosphohistidinoprotein-hexose phosphotransferase component of N-regulated PTS system (Npr),Uncharacterized protein conserved in bacteria,phosphocarrier, HPr family,PTS HPr component phosphorylation site
yhbJ	512342	513196	c	ATPase,hypothetical protein,glmZ(sRNA)-inactivating NTPase,Predicted P-loop-containing kinase,P-loop ATPase protein family
ptsN	513230	513721	c	PTS system transporter subunit IIA-like nitrogen-regulatory protein PtsN,Nitrogen regulatory protein,PTS system sugar transporter subunit IIA,PTS IIA-like nitrogen-regulatory protein PtsN,Phosphoenolpyruvate-dependent sugar phosphotransferase system, EIIA 2
yhbH	513837	514124	c	putative sigma(54) modulation protein,hypothetical protein,ribosome hibernation promoting factor HPF,ribosomal subunit interface protein,Sigma 54 modulation protein / S30EA ribosomal protein
citrobacter_00499	514147	515580	c	RNA polymerase factor sigma-54,RNA polymerase factor sigma-54,DNA-directed RNA polymerase specialized sigma subunit, sigma54 homolog,RNA polymerase sigma-54 factor,Sigma-54 factor, core binding domain
lptB	515628	516353	c	putative ABC transporter ATP-binding protein YhbG,Lipopolysaccharide export system ATP-binding protein LptB,lipopolysaccharide ABC transporter ATP-binding protein,Uncharacterized protein conserved in bacteria,daunorubicin resistance ABC transporter, ATP-binding protein,ABC transporter
lptA	516360	516914	c	lipopolysaccharide transport periplasmic protein LptA,Lipopolysaccharide export system protein lptA precursor,lipopolysaccharide transport periplasmic protein LptA,Uncharacterized protein conserved in bacteria,lipopolysaccharide transport periplasmic protein LptA,OstA-like protein
lptC	516883	517458	c	organic solvent tolerance protein,Lipopolysaccharide export system protein lptC,lipopolysaccharide exporter periplasmic protein,Uncharacterized protein conserved in bacteria,Lipopolysaccharide-assembly, LptC-related
kdsC	517455	518021	c	3-deoxy-D-manno-octulosonate 8-phosphate phosphatase,3-deoxy-D-manno-octulosonate 8-phosphate phosphatase KdsC,3-deoxy-D-manno-octulosonate 8-phosphate phosphatase,3-deoxy-D-manno-octulosonate 8-phosphate phosphatase, YrbI family,haloacid dehalogenase-like hydrolase
kdsD_1	518042	519028	c	D-arabinose 5-phosphate isomerase,Arabinose 5-phosphate isomerase KdsD,D-arabinose 5-phosphate isomerase,Predicted signal-transduction protein containing cAMP-binding and CBS domains,sugar isomerase, KpsF/GutQ family,SIS domain
yrbG	519043	520020	c	putative calcium/sodium:proton antiporter,Inner membrane protein yrbG,putative calcium/sodium:proton antiporter,Ca2+/H+ antiporter,K+-dependent Na+/Ca+ exchanger homolog,Sodium/calcium exchanger protein
mlaF	520229	521041		putative ABC transporter ATP-binding protein YrbF,Probable phospholipid import ATP-binding protein MlaF,putative ABC transporter ATP-binding protein YrbF,ABC-type spermidine/putrescine transport systems, ATPase components,glycine betaine/L-proline transport ATP binding subunit,ABC transporter
mlaE	521049	521831		organic solvent tolerance protein,Probable phospholipid ABC transporter permease protein mlaE,conserved hypothetical protein,Domain of unknown function DUF140
mlaD	521836	522393		organic solvent tolerance protein,Probable phospholipid ABC transporter-binding protein mlaD,virulence factor Mce family protein,mce related protein
mlaC	522412	523047		organic solvent tolerance protein,Probable phospholipid-binding protein mlaC precursor,ABC transporter periplasmic binding protein MlaC,hopanoid biosynthesis associated membrane protein HpnM,Toluene tolerance, Ttg2
mlaB	523047	523343		anti-sigma factor antagonist,Probable phospholipid ABC transporter-binding protein mlaB,Predicted NTP binding protein (contains STAS domain)
yrbA	523404	523721		hypothetical protein,transcriptional regulator BolA,Predicted transcriptional regulator, BolA superfamily,BolA-like protein
murA	523774	525033		UDP-N-acetylglucosamine 1-carboxyvinyltransferase,UDP-N-acetylglucosamine 1-carboxyvinyltransferase,UDP-N-acetylglucosamine 1-carboxyvinyltransferase,ATP phosphoribosyltransferase,UDP-N-acetylglucosamine 1-carboxyvinyltransferase,EPSP synthase (3-phosphoshikimate 1-carboxyvinyltransferase)
sfsB	525089	525376	c	sugar fermentation stimulation protein B,DNA-binding transcriptional regulator Nlp,Predicted transcriptional regulator
ispB	525604	526575	c	octaprenyl-diphosphate synthase,Octaprenyl-diphosphate synthase,octaprenyl diphosphate synthase,Geranylgeranyl pyrophosphate synthase,solanesyl diphosphate synthase,Polyprenyl synthetase
rplU	526834	527145		50S ribosomal protein L21,50S ribosomal protein L21,50S ribosomal protein L21,ribosomal protein L21,Ribosomal prokaryotic L21 protein
rpmA	527165	527422		50S ribosomal protein L27,50S ribosomal protein L27,50S ribosomal protein L27,Ribosomal protein L27,ribosomal protein L27,Ribosomal L27 protein
yhbE	527551	528516		Uncharacterized inner membrane transporter yhbE,Predicted permeases,carboxylate/amino acid/amine transporter,EamA-like transporter family
obgE	528532	529704		GTPase ObgE,GTP-binding protein obg,GTPase CgtA,Predicted GTPase, probable translation factor,Obg family GTPase CgtA,GTP1/OBG
dacB	529753	531186	c	D-alanyl-D-alanine carboxypeptidase/endopeptidase,D-alanyl-D-alanine carboxypeptidase dacB precursor,D-alanyl-D-alanine carboxypeptidase/endopeptidase,D-alanyl-D-alanine carboxypeptidase/D-alanyl-D-alanine-endopeptidase,D-Ala-D-Ala carboxypeptidase 3 (S13) family
greA	531433	531909		transcription elongation factor GreA,Transcript cleavage factor greA,transcription elongation factor GreA,Transcription elongation factor,transcription elongation factor GreA,domain
yhbY	532055	532387	c	RNA-binding protein YhbY,RNA-binding protein YhbY,RNA-binding protein YhbY,putative RNA-binding protein, YhbY family,CRS1 / YhbY (CRM) domain
rrmJ	532475	533104		23S rRNA methyltransferase J,Ribosomal RNA large subunit methyltransferase E,23S rRNA methyltransferase J,Predicted RNA-binding protein, contains TRAM domain,ribosomal RNA large subunit methyltransferase J,FtsJ-like methyltransferase
hflB	533195	535135		ATP-dependent metalloprotease,ATP-dependent zinc metalloprotease FtsH,ATP-dependent metalloprotease,Ribosome-associated chaperone zuotin,ATP-dependent metallopeptidase HflB,Peptidase family M41
folP	535224	536072		dihydropteroate synthase,Dihydropteroate synthase,dihydropteroate synthase,dihydropteroate synthase,Pterin binding enzyme
glmM	536065	537402		phosphoglucosamine mutase,Phosphoglucosamine mutase,phosphoglucosamine mutase,Predicted glutamine amidotransferase,phosphoglucosamine mutase,Phosphoglucomutase/phosphomannomutase, alpha/beta/alpha domain I
secG	537631	537963		protein-export membrane protein,Preprotein translocase band 1 subunit,preprotein translocase subunit SecG,preprotein translocase, SecG subunit,Preprotein translocase SecG subunit
icsA_1	538370	541537	c	adhesin autotransporter,Outer membrane protein IcsA autotransporter precursor,autotransport protein MisL,Type V secretory pathway, adhesin AidA,outer membrane autotransporter barrel domain,Autotransporter beta-domain
argG	541923	543266	c	argininosuccinate synthase,Argininosuccinate synthase,argininosuccinate synthase,Argininosuccinate synthase,argininosuccinate synthase,Arginosuccinate synthase
rimP	543849	544301		Ribosome maturation factor RimP,hypothetical protein,Uncharacterised BCR, YhbC family COG0779
nusA	544329	545816		transcription elongation factor NusA,N utilization substance protein A,transcription elongation factor NusA,Transcription elongation factor,transcription termination factor NusA,NusA N-terminal domain
infB	545841	548531		translation initiation factor IF-2,Translation initiation factor IF-2,translation initiation factor IF-2,EMAP domain,translation initiation factor IF-2,Elongation factor Tu GTP binding domain
rbfA	548742	549143		ribosome-binding factor A,hypothetical protein,ribosome-binding factor A,ribosome-binding factor A,Ribosome-binding factor A
truB	549143	550087		tRNA pseudouridine synthase B,tRNA pseudouridine synthase B,tRNA pseudouridine synthase B,Pseudouridine synthase,tRNA pseudouridine(55) synthase,TruB family pseudouridylate synthase (N terminal domain)
pnp	550752	552887		polyribonucleotide nucleotidyltransferase,Polyribonucleotide nucleotidyltransferase,polynucleotide phosphorylase/polyadenylase,Lipoprotein NlpI, contains TPR repeats,polyribonucleotide nucleotidyltransferase,3' exoribonuclease family, domain 1
nlpI	552997	553881		lipoprotein NlpI,Lipoprotein NlpI precursor,lipoprotein NlpI,Lipoprotein NlpI, contains TPR repeats,putative PEP-CTERM system TPR-repeat lipoprotein,Tetratricopeptide repeat
deaD	554060	555937		ATP-dependent RNA helicase DeaD,Cold-shock DEAD box protein A,ATP-dependent RNA helicase DeaD,Predicted transporter component,ATP-dependent DNA helicase RecQ,DEAD/DEAH box helicase
mtr	556081	557325		tryptophan permease,Tryptophan permease,tryptophan permease,aromatic amino acid transport protein,Tryptophan/tyrosine permease family
limB	557411	558418	c	monooxygenase,Limonene 1,2-monooxygenase,hypothetical protein,luciferase family oxidoreductase, group 1,Luciferase-like monooxygenase
citrobacter_00545	558499	559377	c	peptidase,putative protease,Collagenase and related proteases,Peptidase family U32
yhbU_1	559386	560381	c	peptidase,Uncharacterized protease yhbU precursor,putative protease,Collagenase and related proteases,Peptidase family U32
citrobacter_00547	560602	561126		Putative lipid carrier protein,SCP-2 sterol transfer family
citrobacter_00548	561120	561623		acetyltransferase,hypothetical protein,Predicted acetyltransferase,Acetyltransferase (GNAT) family
citrobacter_00549	561610	561912	c	GIY-YIG nuclease superfamily protein,hypothetical protein,GIY-YIG nuclease superfamily protein,Predicted endonuclease containing a URI domain,GIY-YIG catalytic domain
citrobacter_00550	561965	562408		hypothetical protein,Uncharacterized protein conserved in bacteria
yhbO	562388	562906	c	general stress protein,hypothetical protein,intracellular protease, PfpI family,DJ-1/PfpI family
citrobacter_00552	563035	563676		Semialdehyde dehydrogenase, NAD binding domain
citrobacter_00553	563746	564783		permease,Predicted permease
osmY_1	564880	565455	c	phospholipid-binding protein,Osmotically-inducible protein Y precursor,outer membrane lipoprotein,Predicted periplasmic or secreted lipoprotein,BON domain
diaA	565465	566055	c	DnaA initiator-associating protein DiaA,DnaA initiator-associating protein diaA,DnaA initiator-associating protein DiaA,phosphoheptose isomerase,SIS domain
citrobacter_00556	566221	566616	c	hypothetical protein,hypothetical protein,conserved hypothetical protein,Uncharacterised protein family UPF0102
lpoA	566574	568628	c	lipoprotein,Lipoprotein activator of PBP from the outer membrane A,Putative lipoprotein,LppC putative lipoprotein
rsmI	568693	569556		Ribosomal RNA small subunit methyltransferase I,SAM-dependent 16S ribosomal RNA C1402 ribose 2'-O-methyltransferase,Uroporphyrinogen-III synthase,putative S-adenosylmethionine-dependent methyltransferase, YraL family,Tetrapyrrole (Corrin/Porphyrin) Methylases
nagB_1	569606	570325	c	glucosamine-6-phosphate deaminase,Glucosamine-6-phosphate deaminase 1,galactosamine-6-phosphate isomerase,glucosamine-6-phosphate deaminase,Glucosamine-6-phosphate isomerases/6-phosphogluconolactonase
manZ_2	570379	571170	c	mannose-specific PTS system EIID component,PTS system mannose-specific EIID component,PTS system N-acetylgalactosamine-specific transporter subunit IID,Phosphotransferase system, mannose/fructose/N-acetylgalactosamine-specific component IIB,PTS system, mannose/fructose/sorbose family, IID component,PTS system mannose/fructose/sorbose family IID component
agaW_1	571160	571966	c	N-acetylgalactosamine-specific PTS system EIIC component 2,PTS system N-acetylgalactosamine-specific EIIC component 1,PTS system N-acetylgalactosamine-specific transporter subunit IIC,Phosphotransferase system, mannose/fructose/N-acetylgalactosamine-specific component IIC,PTS system, mannose/fructose/sorbose family, IIC component,PTS system sorbose-specific iic component
levE	572021	572497	c	PTS system N-acetylgalactosamine-specific transporter subunit IIB,Fructose-specific phosphotransferase enzyme IIB component,PTS system N-acetylgalactosamine-specific transporter subunit IIB,Phosphotransferase system, mannose/fructose/N-acetylgalactosamine-specific component IIB,PTS system, mannose/fructose/sorbose family, IIB component,PTS system sorbose subfamily IIB component
kbaY_1	572686	573561	c	tagatose-bisphosphate aldolase,D-tagatose-1,6-bisphosphate aldolase subunit KbaY,tagatose-bisphosphate aldolase,Fructose/tagatose bisphosphate aldolase,class II aldolase, tagatose bisphosphate family,Fructose-bisphosphate aldolase class-II
agaS	573574	574728	c	Putative tagatose-6-phosphate ketose/aldose isomerase,glucosamine--fructose-6-phosphate aminotransferase,Predicted phosphosugar isomerases,putative sugar isomerase, AgaS family,SIS domain
nagA_1	575024	576157	c	N-acetylglucosamine-6-phosphate deacetylase,N-acetylglucosamine-6-phosphate deacetylase,N-acetylglucosamine-6-phosphate deacetylase,Metal-dependent hydrolase involved in phosphonate metabolism,N-acetylglucosamine-6-phosphate deacetylase,Amidohydrolase family
manX_3	576154	576588	c	PTS system IIA component,EIIAB-Man,PTS system mannose-specific transporter subunits IIAB,PTS system, mannose/fructose/sorbose family, IIA component,PTS system fructose IIA component
manZ_3	576605	577483	c	mannose-specific PTS system EIID component,PTS system mannose-specific EIID component,PTS system N-acetylgalactosamine-specific transporter subunit IID,Phosphotransferase system, mannose/fructose/N-acetylgalactosamine-specific component IIB,PTS system, mannose/fructose/sorbose family, IID component,PTS system mannose/fructose/sorbose family IID component
agaW_2	577473	578252	c	N-acetylgalactosamine-specific PTS system EIIC component 2,PTS system N-acetylgalactosamine-specific EIIC component 1,PTS system N-acetylgalactosamine-specific transporter subunit IIC,Phosphotransferase system, mannose/fructose/N-acetylgalactosamine-specific component IIC,PTS system, mannose/fructose/sorbose family, IIC component,PTS system sorbose-specific iic component
manX_4	578263	578736	c	PTS system N-acetylgalactosamine-specific transporter subunit IIB,EIIAB-Man,PTS system N-acetylgalactosamine-specific transporter subunit IIB,Phosphotransferase system, mannose/fructose/N-acetylgalactosamine-specific component IIB,PTS system, mannose/fructose/sorbose family, IIB component,PTS system sorbose subfamily IIB component
gatZ	578756	580051	c	tagatose 6-phosphate kinase,D-tagatose-1,6-bisphosphate aldolase subunit kbaZ,tagatose 6-phosphate aldolase subunit KbaZ,Phosphotransferase system, mannose/fructose/N-acetylgalactosamine-specific component IIB,D-tagatose-bisphosphate aldolase, class II, non-catalytic subunit,Tagatose 6 phosphate kinase
glcR_1	580303	581118		DNA-binding transcriptional regulator AgaR,HTH-type transcriptional repressor glcR,DNA-binding transcriptional regulator AgaR,Phosphotransferase system, mannose/fructose/N-acetylgalactosamine-specific component IIB,Bacterial regulatory proteins, deoR family
glcR_2	581429	582199		DNA-binding transcriptional regulator AgaR,HTH-type transcriptional repressor glcR,DNA-binding transcriptional regulator AgaR,Phosphotransferase system, mannose/fructose/N-acetylgalactosamine-specific component IIB,Bacterial regulatory proteins, deoR family
nagK_1	582239	583159	c	N-acetyl-D-glucosamine kinase,N-acetyl-D-glucosamine kinase,N-acetyl-D-glucosamine kinase,Predicted phosphosugar isomerases,ROK family protein (putative glucokinase),ROK family
afr_1	583178	584434	c	oxidoreductase,1,5-anhydro-D-fructose reductase,putative oxidoreductase,Oxidoreductase family, NAD-binding Rossmann fold
ugpC_2	584540	585652	c	ABC transporter,sn-glycerol-3-phosphate import ATP-binding protein UgpC,glycerol-3-phosphate transporter ATP-binding subunit,ABC-type spermidine/putrescine transport systems, ATPase components,putative 2-aminoethylphosphonate ABC transporter, ATP-binding protein,ABC transporter
ycjP_2	585664	586488	c	ABC transporter,Inner membrane ABC transporter permease protein ycjP,glycerol-3-phosphate transporter membrane protein,ABC-type maltose transport systems, permease component,NifC-like ABC-type porter,Binding-protein-dependent transport system inner membrane component
ugpA_2	586499	587443	c	ABC transporter,sn-glycerol-3-phosphate transport system permease protein ugpA,glycerol-3-phosphate transporter permease,ABC-type polysaccharide transport system, permease component,NifC-like ABC-type porter,Binding-protein-dependent transport system inner membrane component
yesO	587524	588783	c	extracellular sugar-binding protein,Putative ABC transporter substrate-binding protein yesO,maltose ABC transporter periplasmic protein,Maltose-binding periplasmic proteins/domains,carbohydrate ABC transporter substrate-binding protein, CPR_0540 family,Bacterial extracellular solute-binding protein
garD	589140	590711	c	D-galactarate dehydratase,D-galactarate dehydratase,galactarate dehydratase,D-galactarate dehydratase / Altronate hydrolase, C terminus
gudP_1	591094	592428		glucarate transporter,D-galactarate permease,sn-glycerol-3-phosphate transporter,Arabinose efflux permease,D-galactonate transporter,Major Facilitator Superfamily
garL	592457	593227		alpha-dehydro-beta-deoxy-D-glucarate aldolase,5-keto-4-deoxy-D-glucarate aldolase,alpha-dehydro-beta-deoxy-D-glucarate aldolase,Citrate lyase beta subunit,2-dehydro-3-deoxyglucarate aldolase,HpcH/HpaI aldolase/citrate lyase family
garR_1	593257	594147		tartronate semialdehyde reductase,2-hydroxy-3-oxopropionate reductase,tartronate semialdehyde reductase,Uncharacterized protein conserved in bacteria,2-hydroxy-3-oxopropionate reductase,NAD binding domain of 6-phosphogluconate dehydrogenase
garK_1	594245	595390		glycerate kinase,Glycerate kinase,glycerate kinase I,Sugar diacid utilization regulator,glycerate kinase,Glycerate kinase family
abgR_1	596716	597654		DNA-binding transcriptional activator TdcA,HTH-type transcriptional regulator AbgR,DNA-binding transcriptional activator TdcA,pca operon transcription factor PcaQ,LysR substrate binding domain
tdcB	597754	598743		threonine dehydratase,L-threonine dehydratase catabolic TdcB,threonine dehydratase,Threonine dehydratase,threonine ammonia-lyase,Pyridoxal-phosphate dependent enzyme
tdcC	598778	600109		threonine/serine transporter TdcC,H(+)/threonine-serine symporter,threonine/serine transporter TdcC,serine transporter,Tryptophan/tyrosine permease family
tdcD	600141	601349		propionate kinase,Propionate kinase,propionate/acetate kinase,Acetate kinase,acetate kinase,Acetokinase family
tdcE	601383	603677		keto-acid formate acetyltransferase,Ketobutyrate formate-lyase,putative formate acetyltransferase 2,formate acetyltransferase,Pyruvate formate lyase
tdcG	603763	605127		L-serine dehydratase,L-serine dehydratase tdcG,L-serine dehydratase TdcG,L-serine deaminase,L-serine ammonia-lyase,Serine dehydratase alpha chain
sdaC_2	605448	606779		serine transporter,Inner membrane transport protein YhaO,threonine/serine transporter TdcC,serine transporter
citrobacter_00592	606801	608114		Serine dehydratase alpha chain
citrobacter_00593	608207	608368	c	hypothetical protein
yhaK	608388	609089	c	Pirin-like protein YhaK,Pirin
allS_1	609194	610090		LysR family transcriptional regulator,HTH-type transcriptional activator AllS,putative DNA-binding transcriptional regulator,transcriptional regulator, ArgP family,LysR substrate binding domain
yhaI	610141	610500	c	Inner membrane protein yhaI,Predicted membrane protein,Protein of unknown function (DUF805)
yhaH	610724	611089	c	Inner membrane protein yhaH,Predicted membrane protein,Protein of unknown function (DUF805)
citrobacter_00598	611213	612202	c	hypothetical protein
yqjF	612271	612663	c	Inner membrane protein yqjF,DoxX
citrobacter_00600	612938	613231	c	hypothetical protein
yqjE	613221	613628	c	Inner membrane protein yqjE,Predicted membrane protein,Protein of unknown function (DUF1469)
elaB_1	613628	613933	c	hypothetical protein,hypothetical protein,Bacterial protein of unknown function (DUF883)
yqjC_1	613967	614350	c	hypothetical protein,Protein of unknown function (DUF1090)
mzrA	614484	614867	c	Modulator protein MzrA,EnvZ/OmpR regulon moderator
yqjA	614871	615533	c	Inner membrane protein YqjA,hypothetical protein,SNARE associated Golgi protein
lutR	615872	616648	c	DNA-binding transcriptional repressor ExuR,L-lactate utilization operon repressor,DNA-binding transcriptional repressor ExuR,Transcriptional regulators,phosphonate metabolism transcriptional regulator PhnF,Bacterial regulatory proteins, gntR family
exuT_1	616786	618087	c	major facilitator superfamily protein,Hexuronate transporter,regulatory protein UhpC,Arabinose efflux permease,D-galactonate transporter,Major Facilitator Superfamily
uxaC	618558	619970		glucuronate isomerase,Uronate isomerase,glucuronate isomerase,Glucuronate isomerase,Glucuronate isomerase
uxaA	619985	621472		altronate hydrolase,D-galactarate dehydratase,galactarate dehydratase,D-galactarate dehydratase / Altronate hydrolase, C terminus
ygjV	621553	622125		Inner membrane protein ygjV,Bacterial inner membrane protein
sstT	622142	623386	c	transport protein,Na(+)/serine-threonine symporter,serine/threonine transporter SstT,Sodium:dicarboxylate symporter family
alx	623639	624604	c	pH-induced membrane-bound redox modulator,Inner membrane protein alx,integral membrane protein, TerC family,Integral membrane protein TerC family
afr_2	624876	625874	c	oxidoreductase,1,5-anhydro-D-fructose reductase,putative oxidoreductase,Oxidoreductase family, NAD-binding Rossmann fold
citrobacter_00615	625944	626447	c	Protein of unknown function DUF45
rlmG	626531	627667		ribosomal RNA small subunit methyltransferase D,Ribosomal RNA large subunit methyltransferase G,SAM-dependent 23S ribosomal RNA mG1835 methyltransferase,16S RNA G1207 methylase RsmC,protein-(glutamine-N5) methyltransferase, release factor-specific,Methyltransferase small domain
fadH	627713	629731	c	2,4-dienoyl-CoA reductase,2,4-dienoyl-CoA reductase [NADPH],NADPH dehydrogenase NamA,Uncharacterized protein conserved in bacteria,mycofactocin system FadH/OYE family oxidoreductase 2,NADH:flavin oxidoreductase / NADH oxidase family
patA	629908	631287	c	putrescine--2-oxoglutarate aminotransferase,Putrescine aminotransferase,putrescine--2-oxoglutarate aminotransferase,Ornithine/acetylornithine aminotransferase,putrescine aminotransferase,Aminotransferase class-III
air_1	631718	633238		aerotaxis receptor protein,Aerotaxis receptor,methyl-accepting chemotaxis protein I,Predicted periplasmic ligand-binding sensor domain,nitrogen fixation negative regulator NifL,Methyl-accepting chemotaxis protein (MCP) signaling domain
tar_1	633550	635115		methyl-accepting chemotaxis protein II,Aspartate chemoreceptor protein,methyl-accepting chemotaxis protein II,Predicted periplasmic ligand-binding sensor domain,TMAO reductase sytem sensor TorS,Methyl-accepting chemotaxis protein (MCP) signaling domain
yqjI	635112	635669	c	transcriptional Regulator,Transcriptional regulator YqjI,lineage-specific thermal regulator protein,transcriptional regulator, Acidobacterial, PadR-family,Transcriptional regulator PadR-like family
yqjH	635895	636662		siderophore-interacting protein,NADPH-dependent ferric-chelate reductase,Siderophore-interacting FAD-binding domain
citrobacter_00623	636772	637086		Domain of unknown function (DUF1889)
citrobacter_00624	637298	637756	c	hypothetical protein
citrobacter_00625	637758	638663	c	transcriptional regulator,Transcriptional regulatory protein, C terminal
citrobacter_00626	639148	639729		Bacterial regulatory proteins, luxR family
citrobacter_00627	639849	640865	c	F17d-G fimbrial adhesin precursor,putative major fimbrial protein SthE,P pilus assembly protein, pilin FimA,Fimbrial protein
fimF_1	640951	641463	c	fimbrial subunit FimF,hypothetical protein,fimbrial protein BcfF,P pilus assembly protein, pilin FimA,Fimbrial protein
fimD_1	641463	644060	c	fimbrial usher protein FimD,Outer membrane usher protein fimD precursor,outer membrane usher protein,Fimbrial Usher protein
fimC_1	644105	644788	c	fimbrial chaperone protein FimC,Chaperone protein focC precursor,fimbrial chaperone protein FimC,Gram-negative pili assembly chaperone, N-terminal domain
fimI_1	644900	645436	c	fimbrial subunit FimI,S-fimbrillin,fimbrial protein BcfA,P pilus assembly protein, pilin FimA,Fimbrial protein
yqjC_2	646011	646409	c	hypothetical protein,Protein of unknown function (DUF1090)
cysE_2	646829	647455	c	serine acetyltransferase,Serine acetyltransferase,serine acetyltransferase,Acetyltransferase (isoleucine patch superfamily),serine O-acetyltransferase
citrobacter_00634	647838	648788	c	hypothetical protein
xerD_1	648813	649814	c	phage integrase,Tyrosine recombinase XerD,site-specific tyrosine recombinase XerC,Site-specific recombinase XerD,tyrosine recombinase XerD,Phage integrase family
citrobacter_00636	649824	650396	c	hypothetical protein
citrobacter_00637	650441	651016	c	Bacteriophage CI repressor helix-turn-helix domain
citrobacter_00638	651149	651424		hypothetical protein
citrobacter_00639	651445	651954		Phage regulatory protein CII (CP76)
citrobacter_00640	651962	652162		Protein of unknown function (DUF2724)
citrobacter_00641	652126	652464		hypothetical protein
citrobacter_00642	652532	652765		Protein of unknown function (DUF2732)
ybiI_1	652765	652986		zinc ion binding protein,hypothetical protein,hypothetical protein,DnaK suppressor protein,phage/conjugal plasmid C-4 type zinc finger protein, TraR family,Prokaryotic dksA/traR C4-type zinc finger
A_1	653081	655210		phage DNA replication protein,Bacteriophage replication gene A protein (GPA)
dinI_1	655321	655761		damage-inducible protein,DNA damage-inducible protein I,DinI-like family
citrobacter_00646	655942	656628		hypothetical protein
Q_1	657034	658080	c	capsid portal protein,phage portal protein, PBSX family,Phage portal protein
P_1	658082	659851	c	large terminase subunit,Uncharacterized conserved protein,Terminase-like family
O_1	660017	660871		capsid scaffolding protein,Phage capsid scaffolding protein (GPO) serine peptidase
N_1	660946	662013		major capsid protein,phage major capsid protein, P2 family,Phage major capsid protein, P2 family
M_1	662018	662767		small terminase subunit,Phage small terminase subunit
L_1	662861	663370		capsid completion protein,Phage head completion protein (GPL)
X_1	663370	663573		phage tail protein,Phage Tail Protein X
citrobacter_00654	663564	663785		hypothetical protein
lys_1	663769	664278		phage lysozyme,Phage-related lysozyme (muraminidase),Phage lysozyme
citrobacter_00656	664275	664688		phage lysis regulatory protein, LysB family
citrobacter_00657	664675	664833		hypothetical protein
R_1	664796	665263		phage tail completion protein R,P2 phage tail completion protein R (GpR)
S_1	665256	665702		phage tail completion protein S,Mu-like prophage protein gpG,phage virion morphogenesis protein,Phage virion morphogenesis family
citrobacter_00660	665732	666865	c	hypothetical protein
V_1	667021	667719		phage tail spike protein,Phage P2 baseplate assembly protein gpV,phage baseplate assembly protein V,Phage-related baseplate assembly protein
W_1	667716	668063		phage baseplate assembly protein W,Gene 25-like lysozyme
J_1	668070	668978		phage baseplate assembly protein J,Uncharacterized homolog of phage Mu protein gp47,Baseplate J-like protein
I_1	668971	669579		phage tail protein,Bacteriophage P2-related tail formation protein,phage tail protein I,Phage tail protein (Tail_P2_I)
H_1	669576	670682		phage tail fiber protein
citrobacter_00666	670682	671275		phage tail fiber assembly protein,Caudovirales tail fibre assembly protein
citrobacter_00668	671837	672271	c	phage tail fiber protein
gin_1	672397	672951		phage DNA invertase,DNA-invertase hin,multiple promoter invertase,Resolvase, N terminal domain
fI_1	673049	674227		phage tail sheath protein,Phage tail sheath protein
fII_1	674243	674761		phage tail tube protein,phage major tail tube protein,Phage tail tube protein FII
E_1	674825	675160		phage tail protein,Phage tail protein E
T_1	675305	677749		phage tail tape measure protein,Phage-related minor tail protein,phage tail tape measure protein, TP901 family, core region,Phage-related minor tail protein
U_1	677764	678249		phage tail protein,Phage protein U,Phage P2 GpU
D_1	678246	679415		phage tail protein,Phage protein D,Phage late control gene D protein (GPD)
mug	680059	680565		G/U mismatch-specific DNA glycosylase,G/U mismatch-specific DNA glycosylase,G/U mismatch-specific DNA glycosylase,G:T/U mismatch-specific DNA glycosylase,mismatch-specific thymine-DNA glycosylate (mug),Uracil DNA glycosylase superfamily
rpoD	680613	682457	c	RNA polymerase sigma factor RpoD,Sigma-70,RNA polymerase sigma factor RpoD,RNA polymerase sigma factor RpoD,Sigma-70, non-essential region
dnaG	682691	684436	c	DNA primase,DNA primase,DNA primase,DNA primase (bacterial type),DNA primase,DNA primase catalytic core, N-terminal domain
rpsU	684669	684884	c	30S ribosomal protein S21,30S ribosomal protein S21,30S ribosomal protein S21,ribosomal protein S21,Ribosomal protein S21
gcp	685112	686125		putative DNA-binding/iron metalloprotein/AP endonuclease,t(6)A37 threonylcarbamoyladenosine biosynthesis protein,UGMP family protein,Transcription initiation factor TFIID, subunit TAF12 (also component of histone acetyltransferase SAGA),putative glycoprotease GCP,Glycoprotease family
ureG	686249	686866	c	urease accessory protein ureg,Urease accessory protein UreG,hydrogenase nickel incorporation protein HypB,Ni2+-binding GTPase involved in regulation of expression and maturation of urease and hydrogenase,urease accessory protein UreG,CobW/HypB/UreG, nucleotide-binding domain
ureF	686876	687550	c	urease accessory protein UreF,Urease accessory protein UreF,Urease accessory protein UreF,UreF
ureE	687550	688008	c	urease accessory protein UreE,Urease accessory protein UreE,urease accessory protein UreE,Urease accessory protein UreE,UreE urease accessory protein, C-terminal domain
ureC	688018	689721	c	urease subunit alpha,Urease subunit alpha,urease subunit alpha,N-acyl-D-aspartate/D-glutamate deacylase,urease, alpha subunit,Amidohydrolase family
ureB	689714	690034	c	urease subunit beta,Urease subunit beta,urease subunit beta,urease, beta subunit,Urease beta subunit
ureA	690044	690346	c	urease subunit gamma,Urease subunit gamma,urease subunit gamma,urease, gamma subunit,Urease, gamma subunit
ureD	690356	691219	c	urease accessory protein UreD,Urease accessory protein UreD,UreD urease accessory protein
ttdT	691304	692767	c	tartrate carrier protein,Tartrate transporter,SPX domain-containing protein,transporter, divalent anion:Na+ symporter (DASS) family,Sodium:sulfate symporter transmembrane region
ttdB	692816	693421	c	L(+)-tartrate dehydratase subunit beta,L(+)-tartrate dehydratase subunit beta,L(+)-tartrate dehydratase subunit beta,Tartrate dehydratase beta subunit/Fumarate hydratase class I, C-terminal domain,hydrolyase, tartrate beta subunit/fumarate domain protein, Fe-S type,Fumarase C-terminus
ttdA	693418	694329	c	tartrate dehydratase subunit alpha,L(+)-tartrate dehydratase subunit alpha,tartrate dehydratase subunit alpha,Tartrate dehydratase alpha subunit/Fumarate hydratase class I, N-terminal domain,hydrolyase, tartrate alpha subunit/fumarate domain protein, Fe-S type,Fumarate hydratase (Fumerase)
dmlR_3	694542	695474		transcriptional activator TtdR,D-malate degradation protein R,transcriptional activator TtdR,ABC-type uncharacterized transport system, periplasmic component,putative choline sulfate-utilization transcription factor,LysR substrate binding domain
plsY	695507	696124	c	putative glycerol-3-phosphate acyltransferase PlsY,G3P acyltransferase,putative glycerol-3-phosphate acyltransferase PlsY,Predicted membrane protein,acyl-phosphate glycerol 3-phosphate acyltransferase,Domain of unknown function (DUF205)
folB	696231	696596		bifunctional dihydroneopterin aldolase/dihydroneopterin triphosphate 2'-epimerase,Dihydroneopterin aldolase,bifunctional dihydroneopterin aldolase/dihydroneopterin triphosphate 2'-epimerase,FolB domain,Dihydroneopterin aldolase
uppP	696747	697568		UDP-diphosphatase,Undecaprenyl-diphosphatase,undecaprenyl pyrophosphate phosphatase,undecaprenyl-diphosphatase UppP,Bacitracin resistance protein BacA
cca	697616	698857	c	multifunctional tRNA nucleotidyl transferase/2'3'-cyclic phosphodiesterase/2'nucleotidase/phosphatase,Multifunctional CCA protein,multifunctional tRNA nucleotidyl transferase/2'3'-cyclic phosphodiesterase/2'nucleotidase/phosphatase,UTP:GlnB (protein PII) uridylyltransferase,CCA tRNA nucleotidyltransferase,Poly A polymerase head domain
citrobacter_00697	698923	699543	c	putative signal transduction protein,SH3 domain-containing protein,Uncharacterized protein with a bacterial SH3 domain homologue,SH3 domain protein
citrobacter_00698	699785	701086		adenylate cyclase,Uncharacterized conserved protein,CYTH domain
glnE	701194	704022		bifunctional glutamine-synthetase adenylyltransferase/deadenyltransferase,Glutamate-ammonia-ligase adenylyltransferase,bifunctional glutamine-synthetase adenylyltransferase/deadenyltransferase,UTP:GlnB (protein PII) uridylyltransferase,Glutamate-ammonia ligase adenylyltransferase
hldE	704070	705503		bifunctional heptose 7-phosphate kinase/heptose 1-phosphate adenyltransferase,Bifunctional protein hldE,bifunctional heptose 7-phosphate kinase/heptose 1-phosphate adenyltransferase,ADP-heptose synthase, bifunctional sugar kinase/adenylyltransferase,bifunctional protein RfaE, domain I,pfkB family carbohydrate kinase
glgS	705674	705874		glycogen synthesis protein GlgS,Glycogen synthesis protein glgS,glycogen synthesis protein GlgS,Glycogen synthesis protein
yqiC	705908	706204	c	hypothetical protein,Uncharacterized protein conserved in bacteria,Membrane fusogenic activity
ribB	706592	707245		3,4-dihydroxy-2-butanone 4-phosphate synthase,3,4-dihydroxy-2-butanone 4-phosphate synthase,3,4-dihydroxy-2-butanone 4-phosphate synthase,3,4-dihydroxy-2-butanone-4-phosphate synthase,3,4-dihydroxy-2-butanone 4-phosphate synthase
citrobacter_00705	707458	707634		hypothetical protein
zupT	707654	708427	c	zinc transporter ZupT,Zinc transporter ZupT,zinc transporter ZupT,ZIP Zinc transporter
ygiD	708560	709348		aromatic ring-opening dioxygenase,hypothetical protein,LigB family dioxygenase,Catalytic LigB subunit of aromatic ring-opening dioxygenase
gsp_1	709390	710550	c	bifunctional glutathionylspermidine amidase/glutathionylspermidine synthetase,Bifunctional glutathionylspermidine synthetase/amidase,bifunctional glutathionylspermidine amidase/glutathionylspermidine synthetase,Glutathionylspermidine synthase
citrobacter_00709	710556	711221	c	lipoprotein,hypothetical protein,Protein of unknown function (DUF1190)
tolC	711371	712855	c	outer membrane protein TolC,Outer membrane protein tolC precursor,outer membrane channel protein,type I secretion outer membrane protein, TolC family,Outer membrane efflux protein
nudF	713060	713692		ADP-ribose pyrophosphatase,ADP-ribose pyrophosphatase,ADP-ribose pyrophosphatase NudF,NTP pyrophosphohydrolases containing a Zn-finger, probably nucleic-acid-binding,nudix-type nucleoside diphosphatase, YffH/AdpP family,NUDIX domain
citrobacter_00712	713689	714111		putative dehydrogenase,Uncharacterized protein conserved in bacteria,Protein of unknown function (DUF1249)
icc	714136	714963		phosphoesterase,3',5'-cyclic adenosine monophosphate phosphodiesterase CpdA,cyclic 3',5'-adenosine monophosphate phosphodiesterase,Calcineurin-like phosphoesterase
citrobacter_00714	714963	715544		esterase YqiA,esterase YqiA,Predicted esterase,Uncharacterised protein family (UPF0227)
parE	715572	717464		DNA topoisomerase IV subunit B,DNA topoisomerase 4 subunit B,DNA topoisomerase IV subunit B,DNA topoisomerase IV, B subunit,DNA gyrase B
lysN	717641	718825		aminotransferase,2-aminoadipate transaminase,aspartate aminotransferase,Alanine-alpha-ketoisovalerate (or valine-pyruvate) aminotransferase,capreomycidine synthase,Aminotransferase class I and II
ygiN	718880	719194	c	monooxygenase,Probable quinol monooxygenase ygiN,Antibiotic biosynthesis monooxygenase
mdaB	719225	719806	c	modulator of drug activity B,Modulator of drug activity B,glutathione-regulated potassium-efflux system ancillary protein KefF,Putative NADPH-quinone reductase (modulator of drug activity B),Flavodoxin-like fold
qseC_1	719913	721256	c	sensor protein QseC,Sensor protein qseC,sensor protein QseC,Signal transduction histidine kinase regulating C4-dicarboxylate transport system,heavy metal sensor kinase,Histidine kinase-, DNA gyrase B-, and HSP90-like ATPase
qseB	721253	721918	c	two-component system response regulator,Transcriptional regulatory protein BasR,DNA-binding transcriptional regulator QseB,Response regulator of citrate/malate metabolism,heavy metal response regulator,Transcriptional regulatory protein, C terminal
ygiW_1	722070	722462		hypothetical protein,hypothetical protein,Uncharacterized conserved protein,conserved hypothetical protein,Bacterial OB fold (BOF) protein
parC	722593	724851		DNA topoisomerase IV subunit A,DNA topoisomerase 4 subunit A,DNA topoisomerase IV subunit A,Type IIA topoisomerase (DNA gyrase/topo II, topoisomerase IV), A subunit,DNA topoisomerase IV, A subunit,DNA gyrase/topoisomerase IV, subunit A
plsC	725130	725867		1-acyl-glycerol-3-phosphate acyltransferase,1-acyl-sn-glycerol-3-phosphate acyltransferase,1-acyl-sn-glycerol-3-phosphate acyltransferase,1-acylglycerol-3-phosphate O-acyltransferases,Acyltransferase
ftsP	725990	727402		repressor protein for FtsI,Cell division protein FtsP precursor,FtsI repressor,copper-resistance protein, CopA family,Multicopper oxidase
citrobacter_00725	727512	729683		radical SAM superfamily protein,hypothetical protein,uncharacterized radical SAM protein YgiQ,Radical SAM N-terminal
dkgA	729731	730558	c	2,5-diketo-D-gluconate reductase A,2,5-diketo-D-gluconic acid reductase A,2,5-diketo-D-gluconate reductase A,Predicted oxidoreductase,voltage-dependent potassium channel beta subunit,Aldo/keto reductase family
yqhD	730663	731826	c	alcohol dehydrogenase,Alcohol dehydrogenase YqhD,aldehyde reductase,Glycerol dehydrogenase and related enzymes,lactaldehyde reductase,Iron-containing alcohol dehydrogenase
citrobacter_00728	731876	732004		hypothetical protein
rhaS_1	732019	732918		AraC family transcriptional regulator,L-rhamnose operon regulatory protein rhaS,transcriptional activator FtrA,Adenosine deaminase,YSIRK-targeted surface antigen transcriptional regulator,AraC-type transcriptional regulator N-terminus
yghB	732970	733629	c	Inner membrane protein YghB,hypothetical protein,SNARE associated Golgi protein
metC_1	733769	734956	c	cystathionine beta-lyase,Cystathionine beta-lyase metC,cystathionine beta-lyase,cystathionine beta-lyase,Cys/Met metabolism PLP-dependent enzyme
exbB	735206	735940		biopolymer transport protein,Biopolymer transport protein exbB,biopolymer transport protein ExbB,Uncharacterized conserved protein,tonB-system energizer ExbB,MotA/TolQ/ExbB proton channel family
exbD	735947	736372		biopolymer transport protein ExbD,Biopolymer transport protein exbD,biopolymer transport protein ExbD,TonB system transport protein ExbD,Biopolymer transport protein ExbD/TolR
citrobacter_00734	736436	736870	c	hypothetical protein
citrobacter_00735	736867	737274	c	hypothetical protein
citrobacter_00736	737379	737882		hypothetical protein
citrobacter_00737	737954	738448		hypothetical protein,Predicted membrane protein,conserved hypothetical protein,Uncharacterized protein family, UPF0114
yghZ_1	738492	739532	c	aldo-keto reductase,hypothetical protein,L-glyceraldehyde 3-phosphate reductase,Predicted oxidoreductase,voltage-dependent potassium channel beta subunit,Aldo/keto reductase family
clcD_1	739614	740498		carboxymethylenebutenolidase,Carboxymethylenebutenolidase,Dienelactone hydrolase family
tar_2	740693	742333		methyl-accepting chemotaxis protein II (aspartate chemoreceptor protein),Ribose and galactose chemoreceptor protein,methyl-accepting chemotaxis protein II,Predicted periplasmic ligand-binding sensor domain,Methyl-accepting chemotaxis protein (MCP) signaling domain
citrobacter_00741	742418	742705		Protein of unknown function (DUF2623)
hybO	742895	744013		hydrogenase 2 small subunit,Hydrogenase-2 small chain precursor,hydrogenase 2 small subunit,Coenzyme F420-reducing hydrogenase, gamma subunit,hydrogenase (NiFe) small subunit (hydA),NADH ubiquinone oxidoreductase, 20 Kd subunit
hybA	744016	745002		hydrogenase-2 subunit,Formate dehydrogenase-N subunit beta,hydrogenase 2 protein HybA,Uncharacterized Fe-S center protein,cytochrome c nitrite reductase, Fe-S protein,4Fe-4S dicluster domain
hybB	744992	746170		putative hydrogenase 2 b cytochrome subunit,Probable Ni/Fe-hydrogenase 2 b-type cytochrome subunit,putative hydrogenase 2 b cytochrome subunit,Formate-dependent nitrite reductase, membrane component,Polysulphide reductase, NrfD
hybC	746167	747870		hydrogenase 2 large subunit,Hydrogenase-2 large chain precursor,hydrogenase 2 large subunit,Coenzyme F420-reducing hydrogenase, alpha subunit,coenzyme F420 hydrogenase, subunit alpha,Nickel-dependent hydrogenase
hybD	747870	748364		hydrogenase 2 maturation endopeptidase,Hydrogenase 2 maturation protease,hydrogenase 2 maturation endopeptidase,hydrogenase expression/formation protein,Hydrogenase maturation protease
hybE	748357	748845		hydrogenase 2-specific chaperone,Hydrogenase-2 operon protein hybE,hydrogenase 2-specific chaperone,[NiFe] hydrogenase assembly chaperone, HybE family,Protein of unknown function (DUF3457)
hybF	748838	749179		hydrogenase nickel incorporation protein,hypothetical protein,hydrogenase nickel incorporation protein HybF,Zn finger protein HypA/HybF (possibly regulating hydrogenase expression),hydrogenase nickel insertion protein HypA,Hydrogenase expression/synthesis hypA family
hypC_1	749210	749458		hydrogenase 2 accessory protein HypG,Hydrogenase isoenzymes formation protein hypC,hydrogenase 2 accessory protein HypG,hydrogenase assembly chaperone HypC/HupF,HupF/HypC family
yghU	749509	750375	c	putative glutathione S-transferase YghU,Uncharacterized GST-like protein yghU,putative S-transferase,maleylacetoacetate isomerase,Glutathione S-transferase, C-terminal domain
gsp_2	750571	752430		bifunctional glutathionylspermidine amidase/glutathionylspermidine synthetase,Bifunctional glutathionylspermidine synthetase/amidase,bifunctional glutathionylspermidine amidase/glutathionylspermidine synthetase,Glutathionylspermidine synthase
rep_1	753205	753513	c	plasmid replication protein,Replicase family
citrobacter_00753	753864	754403		hypothetical protein
wapA_2	755663	756607	c	Rhs protein,Cell wall-associated polypeptide CWBP200,YD repeat (two copies),RHS Repeat
citrobacter_00756	756822	757058	c	hypothetical protein
wapA_3	757061	758056	c	Rhs protein,Cell wall-associated polypeptide CWBP200,Uncharacterized conserved protein,RHS repeat-associated core domain
wapA_4	758080	761874	c	Rhs protein,Cell wall-associated polypeptide CWBP200,Uncharacterized conserved protein,YD repeat (two copies),RHS Repeat
citrobacter_00759	762053	764107		Uncharacterized protein conserved in bacteria,type VI secretion protein IcmF,Intracellular multiplication and human macrophage-killing
citrobacter_00760	764250	765155		hypothetical protein
citrobacter_00761	765165	765689		Protein of unknown function (DUF1240)
citrobacter_00762	765691	767025		Uncharacterized protein conserved in bacteria,type VI secretion-associated protein, VC_A0119 family,ImpA domain protein
ctsH4_2	767049	767528		Hcp family T6SS protein CtsH4,Secreted protein hcp,Hemolysin-coregulated protein (uncharacterized),type VI secretion system effector, Hcp1 family,Protein of unknown function (DUF796)
citrobacter_00765	768251	768958	c	Protein of unknown function (DUF554)
speC_1	769386	771521		ornithine decarboxylase,Ornithine decarboxylase, constitutive,ornithine decarboxylase,Orn/Lys/Arg decarboxylase, major domain
nupG_1	771617	772873	c	nucleoside permease,Nucleoside-transport system protein nupG,galactoside permease,nucleoside transporter,Nucleoside H+ symporter
mltC	773087	774172	c	membrane-bound lytic murein transglycosylase C,Endo-type membrane-bound lytic murein transglycosylase A precursor,murein transglycosylase C,Domain of unknown function (DUF3393)
yggX	774243	774518	c	Fe(2+)-trafficking protein,Probable Fe(2+)-trafficking protein,oxidative damage protection protein,Fe-S cluster protector protein,Bacterial Fe(2+) trafficking
mutY	774546	775613	c	A/G-specific adenine glycosylase,A/G-specific adenine glycosylase,adenine DNA glycosylase,3-methyladenine DNA glycosylase/8-oxoguanine DNA glycosylase,A/G-specific adenine glycosylase,HhH-GPD superfamily base excision DNA repair protein
trmB	775761	776480		tRNA (guanine-N(7)-)-methyltransferase,tRNA (guanine-N(7)-)-methyltransferase,tRNA (guanine-N(7)-)-methyltransferase,tRNA (guanine-N(7)-)-methyltransferase,Putative methyltransferase
citrobacter_00772	776480	776806		hypothetical protein,hypothetical protein,Uncharacterized protein conserved in bacteria,Protein with unknown function (DUF469)
citrobacter_00773	776859	777578		hypothetical protein,Protein of unknown function (DUF2884)
ansB	777768	778814		L-asparaginase II,L-asparaginase 2 precursor,L-asparaginase II,L-asparaginase, type II,Asparaginase
citrobacter_00775	778948	779955		Protein of unknown function (DUF1202)
hemN_1	779987	781123	c	coproporphyrinogen III oxidase,Oxygen-independent coproporphyrinogen-III oxidase,HemN family oxidoreductase,Putative heme iron utilization protein,putative oxygen-independent coproporphyrinogen III oxidase,HemN C-terminal region
rdgB	781116	781709	c	putative deoxyribonucleotide triphosphate pyrophosphatase,dITP/XTP pyrophosphatase,dITP/XTP pyrophosphatase,Xanthosine triphosphate pyrophosphatase,non-canonical purine NTP pyrophosphatase, RdgB/HAM1 family,Ham1 family
yggU	781717	782007	c	hypothetical protein,hypothetical protein,conserved hypothetical protein,Uncharacterised ACR, YggU family COG1872
citrobacter_00779	782004	782570	c	YGGT family
yggS	782589	783293	c	amino acid racemase,hypothetical protein,Predicted enzyme with a TIM-barrel fold,pyridoxal phosphate enzyme, YggS family,Alanine racemase, N-terminal domain
yggR	783311	784291		type II secretion system, ATP-binding, protein,hypothetical protein,hypothetical protein,Type II secretory pathway, ATPase PulE/Tfp pilus assembly pathway, ATPase PilB,twitching motility protein,Type II/IV secretion system protein
yqgF	784305	784721	c	Holliday junction resolvase-like protein,Putative Holliday junction resolvase,Holliday junction resolvase-like protein,RNAse H domain protein, YqgF family,Uncharacterised protein family (UPF0081)
yqgE	784721	785284	c	hypothetical protein,hypothetical protein,Uncharacterized ACR, COG1678
gshB	785459	786406	c	glutathione synthetase,Glutathione synthetase,glutathione synthetase,Glutathione synthase/Ribosomal protein S6 modification enzyme (glutaminyl transferase),glutathione synthase,Prokaryotic glutathione synthetase, ATP-grasp domain
rsmE	786419	787150	c	16S ribosomal RNA methyltransferase RsmE,Ribosomal RNA small subunit methyltransferase E,16S ribosomal RNA methyltransferase RsmE,RNA methyltransferase, RsmE family,RNA methyltransferase
endA	787230	787937	c	endonuclease I,Endonuclease-1 precursor,DNA-specific endonuclease I,Endonuclease I
sprT	788029	788529	c	peptidase,hypothetical protein,SprT-like family
galP	788608	790002	c	galactose-proton symporter (galactose transporter),Galactose transporter,D-xylose transporter XylE,Transcription initiation factor TFIID, subunit TAF9 (also component of histone acetyltransferase SAGA),MFS transporter, sugar porter (SP) family,Sugar (and other) transporter
metK	790370	791524	c	S-adenosylmethionine synthetase,S-adenosylmethionine synthase,S-adenosylmethionine synthetase,methionine adenosyltransferase,S-adenosylmethionine synthetase, C-terminal domain
speA	792319	794295		biosynthetic arginine decarboxylase,Biosynthetic arginine decarboxylase,arginine decarboxylase,Diaminopimelate decarboxylase,arginine decarboxylase,Pyridoxal-dependent decarboxylase, pyridoxal binding domain
speB	794439	795359		agmatinase,Agmatinase,agmatinase,Arginase/agmatinase/formimionoglutamate hydrolase, arginase family,agmatinase,Arginase family
yggG_1	795572	796330	c	peptidase,Uncharacterized metalloprotease yggG,heat shock protein HtpX,Putative Zn-dependent protease, contains TPR repeats,Peptidase family M48
tktA	796609	798600		transketolase,Transketolase 1,transketolase,Transketolase,transketolase,Transketolase, thiamine diphosphate binding domain
cmtB	798919	799362		putative mannitol phosphotransferase subunit EIIA,Mannitol-specific cryptic phosphotransferase enzyme IIA component,putative PTS system mannitol-specific transporter subunit IIA,PTS system, fructose subfamily, IIA component,Phosphoenolpyruvate-dependent sugar phosphotransferase system, EIIA 2
mtlA_2	799390	800769		mannitol-specific PTS system EIICBA component,EIICBA-Mtl,PTS system mannitol-specific transporter subunit IICBA,Phosphotransferase system, galactitol-specific IIB component,PTS system, mannitol-specific IIC component,Phosphotransferase system, EIIC
adhT	800793	802070		zinc-binding dehydrogenase,Alcohol dehydrogenase,ethanol-active dehydrogenase/acetaldehyde-active reductase,NDMA-dependent alcohol dehydrogenase, Rxyl_3153 family,Zinc-binding dehydrogenase
yggF	802067	803038		fructose-1,6-bisphosphatase II-like protein,Fructose-1,6-bisphosphatase 2 class 2,fructose-1,6-bisphosphatase II-like protein,Fructose-1,6-bisphosphatase/sedoheptulose 1,7-bisphosphatase and related proteins,fructose-1,6-bisphosphatase, class II,Bacterial fructose-1,6-bisphosphatase, glpX-encoded
yggD	803054	803563		putative DNA-binding transcriptional regulator,hypothetical protein,putative DNA-binding transcriptional regulator,Mannitol repressor
frcK	803560	804270		putative fructose transport system kinase,Pantothenate kinase,nucleoside triphosphate hydrolase domain-containing protein,pantothenate kinase
epd	804558	805577		erythrose 4-phosphate dehydrogenase,D-erythrose-4-phosphate dehydrogenase,erythrose 4-phosphate dehydrogenase,Transketolase,erythrose-4-phosphate dehydrogenase,Glyceraldehyde 3-phosphate dehydrogenase, C-terminal domain
pgk	805629	806792		phosphoglycerate kinase,Phosphoglycerate kinase,phosphoglycerate kinase,3-phosphoglycerate kinase,Phosphoglycerate kinase
fbaA	806883	807962		fructose-bisphosphate aldolase,Fructose-bisphosphate aldolase class 2,fructose-bisphosphate aldolase,Fructose/tagatose bisphosphate aldolase,fructose-bisphosphate aldolase, class II,Fructose-bisphosphate aldolase class-II
arcC_1	808059	808964	c	carbamate kinase,Carbamate kinase 2,carbamate kinase,Predicted archaeal kinase,carbamate kinase,Amino acid kinase family
garP_1	809300	810523		major Facilitator Superfamily transporter,D-galactarate permease,putative 3-hydroxyphenylpropionic transporter MhpT,Arabinose efflux permease,D-galactonate transporter,Major Facilitator Superfamily
fdrA	810536	812197		membrane protein FdrA,hypothetical protein,membrane protein FdrA,Succinyl-CoA synthetase, alpha subunit,succinate-CoA ligase, alpha subunit,CoA-ligase
citrobacter_00806	812213	813475		Protein of unknown function (DUF1116)
citrobacter_00807	813576	814352		Protein of unknown function (DUF2877)
allS_2	814381	815316		LysR family transcriptional regulator,HTH-type transcriptional activator AllS,DNA-binding transcriptional activator AllS,transcriptional regulator, ArgP family,Bacterial regulatory helix-turn-helix protein, lysR family
mscS_1	815442	816302		small-conductance mechanosensitive channel,Small-conductance mechanosensitive channel,mechanosensitive channel MscS,Mechanosensitive ion channel
argO	816447	817082		arginine exporter,Arginine exporter protein ArgO,arginine exporter protein,L-lysine exporter,LysE type translocator
citrobacter_00811	817199	817942		26 kDa periplasmic immunogenic protein precursor,oxidative stress defense protein,Predicted periplasmic/secreted protein,Protein of unknown function (DUF541)
yjjK	817993	819660	c	putative ABC transporter ATP-binding protein,Uncharacterized ABC transporter ATP-binding protein YjjK,putative ABC transporter ATP-binding protein,ATP-dependent transcriptional regulator,ATP-binding cassette protein, ChvD family,ABC transporter
slt	819998	821935		lytic murein transglycosylase,Soluble lytic murein transglycosylase precursor,lytic murein transglycosylase,Transglycosylase SLT domain
trpR	821993	822319		trp operon repressor,Trp operon repressor,Trp operon repressor,Trp operon repressor,trp operon repressor,Trp repressor protein
yjjX	822413	822928	c	NTPase,Non-canonical purine NTP phosphatase,inosine/xanthosine triphosphatase,inosine/xanthosine triphosphatase,Protein of unknown function DUF84
cobC_1	822978	823625		phosphoglycerate mutase,Alpha-ribazole phosphatase,phosphoglycerate mutase,alpha-ribazole phosphatase,Histidine phosphatase superfamily (branch 1)
rob_1	823622	824491	c	right origin-binding protein,Right origin-binding protein,right oriC-binding transcriptional activator,DNA gyrase inhibitor,YSIRK-targeted surface antigen transcriptional regulator,Helix-turn-helix domain
citrobacter_00818	824703	825176		hypothetical protein,Uncharacterized protein conserved in bacteria,CreA protein
creB	825189	825878		two-component response regulator,Transcriptional regulatory protein CreB,DNA-binding response regulator CreB,Response regulator of citrate/malate metabolism,phosphate regulon transcriptional regulatory protein PhoB,Response regulator receiver domain
creC	825878	827302		two-component system sensor kinase,Sensor protein CreC,sensory histidine kinase CreC,Uncharacterized protein conserved in bacteria,phosphate regulon sensor kinase PhoR,Histidine kinase-, DNA gyrase B-, and HSP90-like ATPase
creD	827361	828734		inner membrane protein,Inner membrane protein CreD,inner membrane protein,Inner membrane protein CreD
arcA_1	828801	829517	c	two-component response regulator,Dye resistance protein,two-component response regulator,Response regulator containing a CheY-like receiver domain and an HD-GYP domain,phosphate regulon transcriptional regulatory protein PhoB,Response regulator receiver domain
citrobacter_00823	830151	830837		putative RNA methyltransferase,Uncharacterized tRNA/rRNA methyltransferase HI_0380,putative RNA methyltransferase,RNA methyltransferase, TrmH family, group 1,SpoU rRNA Methylase family
thrA	831321	833783		bifunctional aspartokinase I/homoserine dehydrogenase I,Aspartokinase I/homoserine dehydrogenase I,bifunctional aspartokinase I/homoserine dehydrogenase I,Homoserine dehydrogenase,aspartate kinase,Homoserine dehydrogenase
thrB	833785	834714		homoserine kinase,Homoserine kinase,homoserine kinase,Archaeal shikimate kinase,homoserine kinase,GHMP kinases N terminal domain
thrC	834718	836001		threonine synthase,Threonine synthase,threonine synthase,threonine synthase,Pyridoxal-phosphate dependent enzyme
yaaA	836098	836871	c	hypothetical protein,hypothetical protein,Protein of unknown function (DUF328)
citrobacter_00829	836941	838371	c	transport protein,Na+/alanine symporter,amino acid carrier protein,Sodium:alanine symporter family
talB	838655	839608		transaldolase B,Transaldolase B,transaldolase B,Transaldolase,transaldolase,Transaldolase
mogA	839719	840306		molybdenum cofactor biosynthesis protein MogA,Molybdopterin adenylyltransferase,molybdenum cofactor biosynthesis protein MogA,Molybdopterin biosynthesis enzyme,molybdenum cofactor synthesis domain,Probable molybdopterin binding domain
proP_1	840426	841733		transport protein,Proline porter II,proline/glycine betaine transporter,Arabinose efflux permease,MFS transporter, metabolite:H+ symporter (MHS) family protein,Major Facilitator Superfamily
yaaH	841769	842335	c	Inner membrane protein yaaH,hypothetical protein,GPR1/FUN34/yaaH family
dnaK_1	842691	844607		molecular chaperone DnaK,Heat shock protein 70,molecular chaperone DnaK,Ethanolamine utilization protein, possible chaperonin,chaperone protein DnaK,Hsp70 protein
dnaJ	844693	845826		chaperone protein DnaJ,Heat shock protein J,chaperone protein DnaJ,Preprotein translocase subunit Sec63,chaperone protein DnaJ,DnaJ C terminal domain
citrobacter_00837	846179	846943		hypothetical protein,Nucleoside-specific channel-forming protein, Tsx
atsA	846964	848457		sulfatase,Arylsulfatase,arylsulfatase,Phosphoglycerol transferase and related proteins, alkaline phosphatase superfamily,choline-sulfatase,Sulfatase
aslB_2	848545	849753		arylsulfatase,Anaerobic sulfatase-maturating enzyme,anaerobic sulfatase-maturase,Predicted metal-binding protein,anaerobic sulfatase maturase,Radical SAM superfamily
citrobacter_00840	849778	851040		hypothetical protein
nhaA	851173	852339		pH-dependent sodium/proton antiporter,Sodium/proton antiporter nhaA,pH-dependent sodium/proton antiporter,Protein-disulfide isomerase,Na+/H+ antiporter NhaA,Na+/H+ antiporter 1
nhaR	852404	853303		transcriptional activator NhaR,Na(+)/H(+) antiporter regulatory protein,transcriptional activator NhaR,pca operon transcription factor PcaQ,Bacterial regulatory helix-turn-helix protein, lysR family
rpsT	853364	853627	c	30S ribosomal protein S20,30S ribosomal protein S20,30S ribosomal protein S20,Ribosomal protein S20,ribosomal protein S20,Ribosomal protein S20
ribF	853956	854894		bifunctional riboflavin kinase/FMN adenylyltransferase,Riboflavin biosynthesis protein ribF,bifunctional riboflavin kinase/FMN adenylyltransferase,FAD synthase,riboflavin biosynthesis protein RibF,FAD synthetase
ileS	854929	857745		isoleucyl-tRNA synthetase,Isoleucine--tRNA ligase,isoleucyl-tRNA synthetase,Isoleucyl-tRNA synthetase,isoleucine--tRNA ligase,tRNA synthetases class I (I, L, M and V)
lspA	857745	858233		lipoprotein signal peptidase,Lipoprotein signal peptidase,lipoprotein signal peptidase,signal peptidase II,Signal peptidase (SPase) II
fkpB	858356	858805		FkbB-type 16 kD peptidyl-prolyl cis-trans isomerase,FKBP-type 16 kDa peptidyl-prolyl cis-trans isomerase,FKBP-type peptidyl-prolyl cis-trans isomerase,FKBP-type peptidyl-prolyl cis-trans isomerase
ispH	858807	859757		4-hydroxy-3-methylbut-2-enyl diphosphate reductase,4-hydroxy-3-methylbut-2-enyl diphosphate reductase,4-hydroxy-3-methylbut-2-enyl diphosphate reductase,4-hydroxy-3-methylbut-2-enyl diphosphate reductase,LytB protein
rihC	859824	860738		ribonucleoside hydrolase RihC,Non-specific ribonucleoside hydrolase rihC,ribonucleoside hydrolase RihC,Inosine-uridine preferring nucleoside hydrolase
citrobacter_00850	860837	861400		glucose-6-phosphate isomerase,Thermophilic glucose-6-phosphate isomerase and related metalloenzymes,Glucose-6-phosphate isomerase (GPI)
citrobacter_00851	861393	862175		glucose-6-phosphate isomerase,Thermophilic glucose-6-phosphate isomerase and related metalloenzymes,Glucose-6-phosphate isomerase (GPI)
manZ_4	862216	863034	c	PTS system protein,PTS system mannose-specific EIID component,PTS system mannose-specific transporter subunit IID,PTS system, mannose/fructose/sorbose family, IID component,PTS system mannose/fructose/sorbose family IID component
manY_1	863034	863834	c	PTS system protein,PTS system mannose-specific EIIC component,PTS system mannose-specific transporter subunit IIC,Phosphotransferase system, mannose/fructose/N-acetylgalactosamine-specific component IIC,PTS system, mannose/fructose/sorbose family, IIC component,PTS system sorbose-specific iic component
manX_5	863845	864339	c	PTS system protein,EIIAB-Man,PTS system mannose-specific transporter subunits IIAB,Phosphotransferase system, mannose/fructose/N-acetylgalactosamine-specific component IIB,PTS system, mannose/fructose/sorbose family, IIB component,PTS system sorbose subfamily IIB component
manX_6	864351	864779	c	PTS system protein,EIIAB-Man,PTS system mannose-specific transporter subunits IIAB,PTS system, mannose/fructose/sorbose family, IIA component,PTS system fructose IIA component
gmuF	864784	866529	c	Probable mannose-6-phosphate isomerase gmuF
degA	866717	867724		LacI family transcriptional regulator,Degradation activator,DNA-binding transcriptional repressor MalI,ABC-type sugar transport system, periplasmic component,catabolite control protein A,Periplasmic binding proteins and sugar binding domain of LacI family
dapB	867858	868679		dihydrodipicolinate reductase,Dihydrodipicolinate reductase,dihydrodipicolinate reductase,Dihydrodipicolinate reductase,dihydrodipicolinate reductase,Dihydrodipicolinate reductase, C-terminus
carA	869137	870285		carbamoyl phosphate synthase small subunit,Carbamoyl-phosphate synthase small chain,carbamoyl phosphate synthase small subunit,Carbamoylphosphate synthase small subunit,carbamoyl-phosphate synthase, small subunit,Carbamoyl-phosphate synthase small chain, CPSase domain
carB	870304	873528		carbamoyl phosphate synthase large subunit,Carbamoyl-phosphate synthase large chain,carbamoyl phosphate synthase large subunit,Carbamoylphosphate synthase small subunit,carbamoyl-phosphate synthase, large subunit,Carbamoyl-phosphate synthase L chain, ATP binding domain
caiF	873779	874168		transcriptional activator,DNA-binding transcriptional activator CaiF,Protein of unknown function (DUF1401)
yrdA_2	874213	874809	c	carnitine operon protein CaiE,hypothetical protein,carnitine operon protein CaiE,Acetyltransferase (isoleucine patch superfamily),phenylacetic acid degradation protein PaaY,Bacterial transferase hexapeptide (six repeats)
caiD	874859	875644	c	carnitinyl-CoA dehydratase,Carnitinyl-CoA dehydratase,carnitinyl-CoA dehydratase,phenylacetate degradation probable enoyl-CoA hydratase PaaB,Enoyl-CoA hydratase/isomerase family
caiC	875697	877250	c	putative crotonobetaine/carnitine-CoA ligase,Long-chain-fatty-acid--CoA ligase,putative crotonobetaine/carnitine-CoA ligase,Uncharacterized protein conserved in bacteria,O-succinylbenzoate-CoA ligase,AMP-binding enzyme
caiB_1	877313	878530	c	crotonobetainyl-CoA:carnitine CoA-transferase,Crotonobetainyl-CoA:carnitine CoA-transferase,crotonobetainyl-CoA:carnitine CoA-transferase,Predicted acyl-CoA transferases/carnitine dehydratase,formyl-CoA transferase,CoA-transferase family III
caiA_1	878615	879757	c	crotonobetainyl-CoA dehydrogenase,Crotonobetainyl-CoA dehydrogenase,crotonobetainyl-CoA dehydrogenase,Rubredoxin,cyclohexanecarboxyl-CoA dehydrogenase,Acyl-CoA dehydrogenase, C-terminal domain
caiT	879790	881307	c	L-carnitine/gamma-butyrobetaine antiporter,L-carnitine/gamma-butyrobetaine antiporter,L-carnitine/gamma-butyrobetaine antiporter,Dephospho-CoA kinase,transporter, betaine/carnitine/choline transporter (BCCT) family,BCCT family transporter
etfB_1	881786	882559		putative electron transfer flavoprotein FixA,Electron transfer flavoprotein small subunit,putative electron transfer flavoprotein FixA,Electron transfer flavoprotein, beta subunit,Electron transfer flavoprotein domain
fixB_1	882572	883513		electron transfer flavoprotein subunit of oxidoreductase,Electron transfer flavoprotein large subunit,putative electron transfer flavoprotein FixB,Rubredoxin,Electron transfer flavoprotein FAD-binding domain
citrobacter_00870	883536	884822		putative oxidoreductase FixC,Electron transfer flavoprotein-ubiquinone oxidoreductase,putative oxidoreductase FixC,Bacterial lipocalin,geranylgeranyl reductase family,FAD dependent oxidoreductase
fixX_1	884819	885106		ferredoxin like protein,ferredoxin-like protein FixX,Ferredoxin-like protein
ygcS	885245	886576		major facilitator superfamily protein,Inner membrane metabolite transport protein ygcS,putative 3-hydroxyphenylpropionic transporter MhpT,Arabinose efflux permease,cation transport protein,Sugar (and other) transporter
ygdR_1	886679	886912		lipoprotein,Uncharacterized lipoprotein ygdR precursor,Bacterial protein of unknown function (DUF903)
kefF	887016	887546		glutathione-regulated potassium-efflux system ancillary protein,Glutathione-regulated potassium-efflux system ancillary protein kefF,glutathione-regulated potassium-efflux system ancillary protein KefF,Putative NADPH-quinone reductase (modulator of drug activity B),Flavodoxin-like fold
kefC	887539	889401		glutathione-regulated potassium-efflux system protein,K(+)/H(+) antiporter,glutathione-regulated potassium-efflux system protein KefC,Kef-type K+ transport system, predicted NAD-binding component,transporter, monovalent cation:proton antiporter-2 (CPA2) family,Sodium/hydrogen exchanger family
folA	889599	890078		dihydrofolate reductase,Dihydrofolate reductase,dihydrofolate reductase,Dihydrofolate reductase
apaH	890172	891020	c	diadenosine tetraphosphatase,Bis(5'-nucleosyl)-tetraphosphatase, symmetrical,diadenosine tetraphosphatase,Predicted kinase,bis(5'-nucleosyl)-tetraphosphatase (symmetrical),Calcineurin-like phosphoesterase
apaG	891031	891408	c	ApaG protein,hypothetical protein,CO2+/MG2+ efflux protein ApaG,Uncharacterized protein affecting Mg2+/Co2+ transport,Protein of unknown function (DUF525)
ksgA	891411	892232	c	dimethyladenosine transferase,Ribosomal RNA small subunit methyltransferase A,16S ribosomal RNA methyltransferase KsgA/Dim1 family protein,Dimethyladenosine transferase (rRNA methylation),dimethyladenosine transferase,Ribosomal RNA adenine dimethylase
pdxA	892229	893218	c	4-hydroxythreonine-4-phosphate dehydrogenase,4-hydroxythreonine-4-phosphate dehydrogenase,4-hydroxythreonine-4-phosphate dehydrogenase,4-hydroxythreonine-4-phosphate dehydrogenase,Pyridoxal phosphate biosynthetic protein PdxA
surA	893218	894504	c	peptidyl-prolyl cis-trans isomerase SurA,Peptidyl-prolyl cis-trans isomerase surA,peptidyl-prolyl cis-trans isomerase SurA,nitrogen fixation protein NifM,PPIC-type PPIASE domain
imp	894558	896912	c	organic solvent tolerance protein precursor,Organic solvent tolerance protein,LPS assembly outer membrane complex protein LptD,Organic solvent tolerance protein OstA,lipopolysaccharide transport periplasmic protein LptA,Organic solvent tolerance protein
djlA	897168	897983		Dna-J like membrane chaperone protein,DnaJ-like protein DjlA,Dna-J like membrane chaperone protein,Ribosome-associated chaperone zuotin,chaperone protein DnaJ,DnaJ domain
rluA_1	898147	898806	c	23S rRNA/tRNA pseudouridine synthase A,Ribosomal large subunit pseudouridine synthase A,23S rRNA/tRNA pseudouridine synthase A,pseudouridine synthase, RluA family,RNA pseudouridylate synthase
rapA	898818	901724	c	ATP-dependent helicase HepA,RNA polymerase-associated protein rapA,ATP-dependent helicase HepA,N-formylmethionyl-tRNA deformylase,RNA polymerase recycling family C-terminal
polB	901858	904209	c	DNA polymerase II,DNA polymerase II,DNA polymerase II,DNA polymerase (pol2),DNA polymerase family B
araD	904294	904989	c	L-ribulose-5-phosphate 4-epimerase,L-ribulose-5-phosphate 4-epimerase,L-ribulose-5-phosphate 4-epimerase,Ribulose-5-phosphate 4-epimerase and related epimerases and aldolases,L-ribulose-5-phosphate 4-epimerase,Class II Aldolase and Adducin N-terminal domain
araA	905086	906588	c	L-arabinose isomerase,L-arabinose isomerase,L-arabinose isomerase,L-fucose isomerase and related proteins,L-arabinose isomerase
araB_1	906599	908308	c	ribulokinase,Ribulokinase,ribulokinase,Pentose-5-phosphate-3-epimerase,L-ribulokinase,FGGY family of carbohydrate kinases, C-terminal domain
araC_1	908649	909494		arabinose operon regulatory protein,Arabinose operon regulatory protein,DNA-binding transcriptional regulator AraC,Adenosine deaminase,YSIRK-targeted surface antigen transcriptional regulator,AraC-like ligand binding domain
citrobacter_00891	909592	910548		hypothetical protein
yabI	911032	911799		Inner membrane protein yabI,hypothetical protein,SNARE associated Golgi protein
thiQ	911840	912538	c	thiamine transporter ATP-binding subunit,Thiamine import ATP-binding protein ThiQ,thiamine transporter ATP-binding subunit,ABC-type thiamine transport system, ATPase component,thiamine ABC transporter, ATP-binding protein,ABC transporter
thiP	912522	914132	c	thiamine transporter membrane protein,Sulfate transport system permease protein CysW,thiamine transporter membrane protein,ABC-type uncharacterized transport system, permease component,thiamine/thiamine pyrophosphate ABC transporter, permease protein,Binding-protein-dependent transport system inner membrane component
tbpA	914108	915091	c	thiamine transporter substrate binding subunit,Thiamine-binding periplasmic protein precursor,thiamine transporter substrate binding subunit,ABC-type thiamine transport system, periplasmic component,thiamin/thiamin pyrophosphate ABC transporter, thiamin/thiamin pyrophospate-binding protein,Bacterial extracellular solute-binding protein
sgrR_1	915377	917032	c	transcriptional regulator SgrR,HTH-type transcriptional regulator sgrR,transcriptional regulator SgrR,ABC-type uncharacterized transport system, periplasmic component,Sugar transport-related sRNA regulator N-term
setA	917360	918538		sugar efflux transporter A,Sugar efflux transporter A,sugar efflux transporter B,Arabinose efflux permease,sugar efflux transporter,Major Facilitator Superfamily
leuD	918628	919233	c	isopropylmalate isomerase small subunit,3-isopropylmalate dehydratase small subunit 1,isopropylmalate isomerase small subunit,3-isopropylmalate dehydratase large subunit,3-isopropylmalate dehydratase, small subunit,Aconitase C-terminal domain
leuC	919244	920644	c	isopropylmalate isomerase large subunit,3-isopropylmalate dehydratase large subunit,isopropylmalate isomerase large subunit,3-isopropylmalate dehydratase large subunit,3-isopropylmalate dehydratase, large subunit,Aconitase family (aconitate hydratase)
leuB	920647	921738	c	3-isopropylmalate dehydrogenase,3-isopropylmalate dehydrogenase,3-isopropylmalate dehydrogenase,3-isopropylmalate dehydrogenase,Isocitrate/isopropylmalate dehydrogenase
leuA	921738	923309	c	2-isopropylmalate synthase,2-isopropylmalate synthase,2-isopropylmalate synthase,Isopropylmalate/homocitrate/citramalate synthases,2-isopropylmalate synthase,HMGL-like
leuO_1	924144	925094		LysR family transcriptional regulator,HTH-type transcriptional regulator LeuO,leucine transcriptional activator,putative choline sulfate-utilization transcription factor,Bacterial regulatory helix-turn-helix protein, lysR family
ilvI	925413	927137		acetolactate synthase 3 catalytic subunit,Acetolactate synthase isozyme 3 large subunit,acetolactate synthase 3 catalytic subunit,Glyoxylate carboligase,acetolactate synthase, large subunit, biosynthetic type,Thiamine pyrophosphate enzyme, N-terminal TPP binding domain
ilvH	927140	927631		acetolactate synthase 3 regulatory subunit,Acetolactate synthase isozyme 3 small subunit,acetolactate synthase 3 regulatory subunit,Acetolactate synthase (isozyme II), small (regulatory) subunit,acetolactate synthase, small subunit,Small subunit of acetolactate synthase
fruR_1	927764	928816		DNA-binding transcriptional regulator FruR,Catabolite repressor/activator,DNA-binding transcriptional regulator FruR,ABC-type sugar transport system, periplasmic component,D-fructose-responsive transcription factor,Bacterial regulatory proteins, lacI family
mraZ	929427	929885		cell division protein MraZ,hypothetical protein,cell division protein MraZ,protein MraZ,MraZ protein
mraW	929887	930828		S-adenosyl-methyltransferase MraW,Ribosomal RNA small subunit methyltransferase H,16S rRNA m(4)C1402 methyltranserfase,S-adenosyl-methyltransferase MraW,MraW methylase family
ftsL	930825	931190		cell division protein FtsL,Cell division protein FtsL,cell division protein FtsL,Cell division protein,cell division protein FtsL,Cell division protein FtsL
ftsI_1	931206	932972		peptidoglycan synthetase (penicillin-binding protein 3),Peptidoglycan synthase FtsI precursor,peptidoglycan synthase FtsI,Membrane carboxypeptidase/penicillin-binding protein,stage V sporulation protein D,Penicillin binding protein transpeptidase domain
murE	932959	934446		UDP-N-acetylmuramoylalanyl-D-glutamate--2, 6-diaminopimelate ligase,UDP-N-acetylmuramoyl-L-alanyl-D-glutamate--2,6-diaminopimelate ligase,UDP-N-acetylmuramoylalanyl-D-glutamate--2,6-diaminopimelate ligase,Folylpolyglutamate synthase,UDP-N-acetylmuramyl-tripeptide synthetase,Mur ligase middle domain
murF	934443	935801		UDP-N-acetylmuramoyl-tripeptide--D-alanyl-D- alanine ligase,UDP-N-acetylmuramoyl-tripeptide--D-alanyl-D-alanine ligase,UDP-N-acetylmuramoyl-tripeptide--D-alanyl-D-alanine ligase,Folylpolyglutamate synthase,UDP-N-acetylmuramoyl-tripeptide--D-alanyl-D-alanine ligase,Mur ligase middle domain
mraY	935795	936877		phospho-N-acetylmuramoyl-pentapeptide- transferase,Phospho-N-acetylmuramoyl-pentapeptide-transferase,phospho-N-acetylmuramoyl-pentapeptide-transferase,phospho-N-acetylmuramoyl-pentapeptide-transferase,Glycosyl transferase family 4
murD	936880	938196		UDP-N-acetylmuramoyl-L-alanyl-D-glutamate synthetase,UDP-N-acetylmuramoylalanine--D-glutamate ligase,UDP-N-acetylmuramoyl-L-alanyl-D-glutamate synthetase,Folylpolyglutamate synthase,UDP-N-acetylmuramoylalanine--D-glutamate ligase,Mur ligase middle domain
ftsW	938196	939440		cell division protein FtsW,Cell division protein FtsW,cell division protein FtsW,cell division protein FtsW,Cell cycle protein
murG	939437	940504		undecaprenyldiphospho-muramoylpentapeptide beta-N- acetylglucosaminyltransferase,UDP-N-acetylglucosamine--N-acetylmuramyl-(pentapeptide) pyrophosphoryl-undecaprenol N-acetylglucosamine transferase,undecaprenyldiphospho-muramoylpentapeptide beta-N- acetylglucosaminyltransferase,Predicted glycosyl transferase,undecaprenyldiphospho-muramoylpentapeptide beta-N-acetylglucosaminyltransferase,Glycosyltr…
murC	940557	942032		UDP-N-acetylmuramate--L-alanine ligase,UDP-N-acetylmuramate--L-alanine ligase,UDP-N-acetylmuramate--L-alanine ligase,Folylpolyglutamate synthase,UDP-N-acetylmuramate--alanine ligase,Mur ligase middle domain
ddl_1	942025	942945		D-alanine--D-alanine ligase,D-alanine--D-alanine ligase B,D-alanine--D-alanine ligase,Glutathione synthase/Ribosomal protein S6 modification enzyme (glutaminyl transferase),D-alanine--D-alanine ligase,D-ala D-ala ligase C-terminus
ftsQ	942947	943777		cell division protein FtsQ,Cell division protein FtsQ,cell division protein FtsQ,Cell division protein FtsQ
ftsA	943774	945036		cell division protein FtsA,Cell division protein FtsA,cell division protein FtsA,Ethanolamine utilization protein, possible chaperonin,cell division protein FtsA,Cell division protein FtsA
ftsZ	945098	946249		cell division protein FtsZ,Cell division protein FtsZ,cell division protein FtsZ,Cell division GTPase,cell division protein FtsZ,FtsZ family, C-terminal domain
lpxC	946350	947267		UDP-3-O-[3-hydroxymyristoyl] N-acetylglucosamine deacetylase,UDP-3-O-[3-hydroxymyristoyl] N-acetylglucosamine deacetylase,UDP-3-O-[3-hydroxymyristoyl] N-acetylglucosamine deacetylase,UDP-3-O-[3-hydroxymyristoyl] N-acetylglucosamine deacetylase,UDP-3-O-acyl N-acetylglycosamine deacetylase
secM	947544	948050		secretion monitor precursor,Secretion monitor precursor,SecA regulator SecM,Secretion monitor precursor protein (SecM)
mutT	950883	951275		mutator protein (7,8-dihydro-8-oxoguanine-triphosphatase),8-oxo-dGTP diphosphatase,nucleoside triphosphate pyrophosphohydrolase,mutator mutT protein,NUDIX domain
yacG	951334	951528	c	zinc-binding protein,DNA gyrase inhibitor YacG,DNA gyrase inhibitor,Domain of unknown function (DUF329)
citrobacter_00929	951538	952281	c	hypothetical protein,hypothetical protein,Protein of unknown function (DUF1342)
coaE	952281	952901	c	dephospho-CoA kinase,Dephospho-CoA kinase,dephospho-CoA kinase,Dephospho-CoA kinase,dephospho-CoA kinase,Dephospho-CoA kinase
citrobacter_00931	952926	953060		hypothetical protein
guaC	953127	954170		guanosine 5'-monophosphate oxidoreductase,GMP reductase,guanosine 5'-monophosphate oxidoreductase,guanosine monophosphate reductase,IMP dehydrogenase / GMP reductase domain
hofC	954227	955429	c	protein transport protein HofC,Cholera toxin secretion protein epsF,type IV pilin biogenesis protein,type II secretion system protein F,Bacterial type II secretion system protein F domain
hofB	955419	956804	c	protein transport protein HofB,Type II traffic warden ATPase,hypothetical protein,Type II secretory pathway, ATPase PulE/Tfp pilus assembly pathway, ATPase PilB,type IV-A pilus assembly ATPase PilB,Type II/IV secretion system protein
pilE1	956814	957251	c	putative major pilin subunit,Pilin,putative major pilin subunit,Tfp pilus assembly protein, major pilin PilA,prepilin-type N-terminal cleavage/methylation domain,Prokaryotic N-terminal methylation motif
nadC	957458	958357	c	nicotinate-nucleotide pyrophosphorylase [carboxylating],Nicotinate-nucleotide pyrophosphorylase [carboxylating],quinolinate phosphoribosyltransferase,Aspartate oxidase,nicotinate-nucleotide diphosphorylase (carboxylating),Quinolinate phosphoribosyl transferase, C-terminal domain
ampD	958445	959008		N-acetyl-anhydromuranmyl-L-alanine amidase,1,6-anhydro-N-acetylmuramyl-L-alanine amidase AmpD,N-acetyl-anhydromuranmyl-L-alanine amidase,N-acetylmuramoyl-L-alanine amidase
ampE	959005	959859		regulatory protein AmpE,hypothetical protein,regulatory protein AmpE,Membrane protein required for beta-lactamase induction,CobD/Cbib protein
citrobacter_00939	959907	960857	c	glycosyl hydrolase,Alpha-N-arabinofuranosidase 2 precursor,Beta-xylosidase,Glycosyl hydrolases family 43
yicJ_2	960857	962263	c	symporter,Inner membrane symporter yicJ,putative transporter,Arabinose efflux permease,sugar (Glycoside-Pentoside-Hexuronide) transporter,Major Facilitator Superfamily
aroP	962422	963792	c	aromatic amino acid transporter,General aromatic amino acid permease,aromatic amino acid transporter,Amino acid transporters,GABA permease,Amino acid permease
pdhR_2	964385	965149		transcriptional regulator PdhR,Pyruvate dehydrogenase complex repressor,transcriptional regulator PdhR,Transcriptional regulators,phosphonate metabolism transcriptional regulator PhnF,Bacterial regulatory proteins, gntR family
aceE	965438	968101		pyruvate dehydrogenase subunit E1,Pyruvate dehydrogenase E1 component,pyruvate dehydrogenase subunit E1,Pyruvate dehydrogenase complex, dehydrogenase (E1) component,pyruvate dehydrogenase (acetyl-transferring), homodimeric type,Transketolase, thiamine diphosphate binding domain
aceF	968116	970017		dihydrolipoamide acetyltransferase,Dihydrolipoyllysine-residue acetyltransferase component of pyruvate dehydrogenase complex,pyruvate dehydrogenase dihydrolipoyltransacetylase,Acetyl/propionyl-CoA carboxylase, alpha subunit,dihydrolipoyllysine-residue acetyltransferase,2-oxoacid dehydrogenases acyltransferase (catalytic domain)
lpdA	970217	971644		dihydrolipoamide dehydrogenase,Dihydrolipoyl dehydrogenase,dihydrolipoamide dehydrogenase,Uncharacterized conserved protein,dihydrolipoyl dehydrogenase,Pyridine nucleotide-disulphide oxidoreductase
citrobacter_00947	971700	972491	c	Protein of unknown function (DUF2950)
citrobacter_00948	972504	974156	c	Protein of unknown function (DUF3300)
acnB	974555	977152		bifunctional aconitate hydratase 2/2-methylisocitrate dehydratase,Aconitate hydratase 2,bifunctional aconitate hydratase 2/2-methylisocitrate dehydratase,3-isopropylmalate dehydratase large subunit,aconitate hydratase 2,Aconitate hydratase 2 N-terminus
citrobacter_00950	977327	977689		hypothetical protein,Uncharacterised protein family (UPF0231)
kdgT_1	977870	978823		2-keto-3-deoxygluconate permease,2-keto-3-deoxygluconate permease,2-keto-3-deoxygluconate permease,2-keto-3-deoxygluconate transporter,2-keto-3-deoxygluconate permease
citrobacter_00952	978820	980091		PTS system, IIbc component,hypothetical protein,Uncharacterized protein conserved in bacteria,Protein of unknown function, DUF1537
pdxA2	980081	981064		4-hydroxythreonine-4-phosphate dehydrogenase,4-hydroxythreonine-4-phosphate dehydrogenase 2,4-hydroxythreonine-4-phosphate dehydrogenase 2,Uncharacterized protein conserved in bacteria,4-hydroxythreonine-4-phosphate dehydrogenase,Pyridoxal phosphate biosynthetic protein PdxA
glcR_3	981074	981841		transcriptional regulator,HTH-type transcriptional repressor glcR,DNA-binding transcriptional regulator AgaR,Phosphotransferase system, mannose/fructose/N-acetylgalactosamine-specific component IIB,Bacterial regulatory proteins, deoR family
citrobacter_00955	981873	982118		Protein of unknown function (DUF2543)
speD	982165	982959	c	S-adenosylmethionine decarboxylase,S-adenosylmethionine decarboxylase proenzyme precursor,S-adenosylmethionine decarboxylase,Spermidine synthase,S-adenosylmethionine decarboxylase proenzyme,S-adenosylmethionine decarboxylase
speE	982975	983841	c	spermidine synthase,Spermidine synthase,spermidine synthase,Spermidine synthase,spermidine synthase,Spermine/spermidine synthase
citrobacter_00958	983946	984332	c	lipoprotein, PulS/OutS family,Bacterial chaperone lipoprotein (PulS_OutS)
cueO	984459	986018		blue copper oxidase precursor (copper efflux oxidase),Copper efflux oxidase,multicopper oxidase,copper-resistance protein, CopA family,Multicopper oxidase
citrobacter_00960	986178	986699		hypothetical protein
gcd	986807	989197	c	quinoprotein glucose dehydrogenase,Quinoprotein glucose dehydrogenase,outer membrane biogenesis protein BamB,Glucose dehydrogenase,membrane-bound PQQ-dependent dehydrogenase, glucose/quinate/shikimate family,PQQ enzyme repeat
hpt	989343	989939		hypoxanthine phosphoribosyltransferase,Hypoxanthine phosphoribosyltransferase,hypoxanthine phosphoribosyltransferase,Predicted ATPase of the PP-loop superfamily implicated in cell cycle control,hypoxanthine phosphoribosyltransferase,Phosphoribosyl transferase domain
can	990005	990667	c	carbonic anhydrase,Carbonic anhydrase 2,carbonic anhydrase,Carbonic anhydrase,Carbonic anhydrase
drrA	990776	991702		ABC transporter ATP-binding protein,Daunorubicin/doxorubicin resistance ATP-binding protein DrrA,nodulation ABC transporter NodI,ABC-type Na+ transport system, ATPase component,daunorubicin resistance ABC transporter, ATP-binding protein,ABC transporter
yadH	991699	992469		ABC transporter permease,Inner membrane transport permease yadH,inner membrane transport permease,ATP phosphoribosyltransferase,daunorubicin resistance ABC transporter membrane protein,ABC-2 type transporter
manX_7	992576	993016		PTS system IIA component,EIIAB-Man,PTS system mannose-specific transporter subunits IIAB,PTS system, mannose/fructose/sorbose family, IIA component,PTS system fructose IIA component
icaB	993081	994307		polysaccharide deacetylase,Poly-beta-1,6-N-acetyl-D-glucosamine N-deacetylase precursor,outer membrane N-deacetylase,poly-beta-1,6-N-acetyl-D-glucosamine N-deacetylase PgaB,Polysaccharide deacetylase
panD	994313	994693	c	aspartate alpha-decarboxylase,Aspartate 1-decarboxylase precursor,aspartate alpha-decarboxylase,aspartate 1-decarboxylase,Aspartate decarboxylase
panC	994787	995641	c	pantoate--beta-alanine ligase,Pantothenate synthetase,pantoate--beta-alanine ligase,Panthothenate synthetase,pantoate--beta-alanine ligase,Pantoate-beta-alanine ligase
panB	995653	996444	c	3-methyl-2-oxobutanoate hydroxymethyltransferase,3-methyl-2-oxobutanoate hydroxymethyltransferase,3-methyl-2-oxobutanoate hydroxymethyltransferase,Ketopantoate hydroxymethyltransferase,3-methyl-2-oxobutanoate hydroxymethyltransferase,Ketopantoate hydroxymethyltransferase
folK	996564	997043	c	2-amino-4-hydroxy-6-hydroxymethyldihyropteridine pyrophosphokinase,2-amino-4-hydroxy-6-hydroxymethyldihydropteridine pyrophosphokinase,2-amino-4-hydroxy-6-hydroxymethyldihyropteridine pyrophosphokinase,2-amino-4-hydroxy-6-hydroxymethyldihydropteridine diphosphokinase,7,8-dihydro-6-hydroxymethylpterin-pyrophosphokinase (HPPK)
pcnB	997040	998404	c	poly(A) polymerase,Poly(A) polymerase precursor,poly(A) polymerase I,poly(A) polymerase,Polymerase A arginine-rich C-terminus
gluQ	998518	999468	c	glutamyl-Q tRNA(Asp) synthetase,Glutamyl-Q tRNA(Asp) synthetase,glutamyl-Q tRNA(Asp) synthetase,Glutamyl- and glutaminyl-tRNA synthetases,glutamyl-queuosine tRNA(Asp) synthetase,tRNA synthetases class I (E and Q), catalytic domain
dksA	999479	999934	c	dosage-dependent dnaK suppressor protein,DnaK suppressor protein,RNA polymerase-binding transcription factor,DnaK suppressor protein,RNA polymerase-binding protein DksA,Prokaryotic dksA/traR C4-type zinc finger
sfsA	1000112	1000816	c	sugar fermentation stimulation protein,Sugar fermentation stimulation protein A,putative DNA-binding transcriptional regulator,sugar fermentation stimulation protein,Sugar fermentation stimulation protein
ligT	1000832	1001362	c	2'-5' RNA ligase,2'-5'-RNA ligase,2'-5' RNA ligase,2'-5' RNA ligase,2',5' RNA ligase family
hrpB	1001436	1003865		ATP-dependent helicase,ATP-dependent RNA helicase HrpB,Superfamily II DNA/RNA helicase required for DNA uptake (late competence protein),ATP-dependent helicase HrpB,ATP-dependent helicase C-terminal
mrcB	1003990	1006518		penicillin-binding protein 1b,Murein polymerase,bifunctional glycosyl transferase/transpeptidase,Membrane carboxypeptidase/penicillin-binding protein,penicillin-binding protein 1B,Transglycosylase
fhuA_1	1006802	1009054		ferrichrome-iron TonB-dependent receptor,Ferric hydroxamate uptake,ferrichrome outer membrane transporter,Outer membrane receptor for monomeric catechols,TonB-dependent siderophore receptor,TonB dependent receptor
fhuC_1	1009102	1009899		iron-hydroxamate transporter ATP-binding subunit,Iron(3+)-hydroxamate import ATP-binding protein FhuC,iron-hydroxamate transporter ATP-binding subunit,ABC-type enterochelin transport system, ATPase component,proposed F420-0 ABC transporter, ATP-binding protein,ABC transporter
fhuD	1009899	1010789		ferrichrome-binding periplasmic protein,Iron(III)-hydroxamate-binding protein fhuD,iron-hydroxamate transporter substrate-binding subunit,ABC-type Fe3+-citrate transport system, periplasmic component,Periplasmic binding protein
fhuB	1010786	1012768		iron-hydroxamate transporter permease subunit,Iron(III)-hydroxamate import system permease protein fhuB,iron-hydroxamate transporter permease subunit,ABC-type Fe3+-siderophore transport system, permease component,proposed F420-0 ABC transporter, permease protein,FecCD transport family
hemL	1012880	1014160	c	glutamate-1-semialdehyde 2,1-aminomutase,Glutamate-1-semialdehyde 2,1-aminomutase,glutamate-1-semialdehyde aminotransferase,Glutamate-1-semialdehyde aminotransferase,glutamate-1-semialdehyde-2,1-aminomutase,Aminotransferase class-III
clcA	1014329	1015750		chloride channel protein,H(+)/Cl(-) exchange transporter ClcA,chloride channel protein,Voltage gated chloride channel
iscA_1	1015832	1016176		iron-binding protein (iron-sulfur cluster assembly protein),Iron-sulfur cluster insertion protein erpA,iron-sulfur cluster insertion protein ErpA,iron-sulfur cluster assembly accessory protein,Iron-sulphur cluster biosynthesis
yadS	1016243	1016866	c	hypothetical protein,hypothetical protein,Predicted membrane protein,UPF0126 domain
btuF	1016903	1017703	c	vitamin B12-binding protein,Vitamin B12-binding protein precursor,vitamin B12-transporter protein BtuF,ABC-type hemin transport system, periplasmic component,putative ABC transporter PGF-CTERM-modified substrate-binding protein,Periplasmic binding protein
mtnN	1017696	1018394	c	5'-methylthioadenosine/S-adenosylhomocysteine nucleosidase,5'-methylthioadenosine/S-adenosylhomocysteine nucleosidase,5'-methylthioadenosine/S-adenosylhomocysteine nucleosidase,MTA/SAH nucleosidase,Phosphorylase superfamily
dgt	1018477	1019994		deoxyguanosinetriphosphate triphosphohydrolase,Deoxyguanosinetriphosphate triphosphohydrolase,deoxyguanosinetriphosphate triphosphohydrolase,putative dGTPase,HD domain
degP	1020124	1021551		serine endoprotease,Periplasmic serine endoprotease DegP precursor,serine endoprotease,Predicted secreted protein containing a PDZ domain,peptidase Do,PDZ domain (Also known as DHR or GLGF)
cdaR_1	1021702	1022859		carbohydrate diacid transcriptional activator CdaR,Sugar diacid regulator,carbohydrate diacid transcriptional activator CdaR,Sugar diacid utilization regulator,Putative sugar diacid recognition
citrobacter_00992	1022954	1023340	c	hypothetical protein,Protein of unknown function (DUF3461)
dapD	1023450	1024274	c	2,3,4,5-tetrahydropyridine-2,6-carboxylate N-succinyltransferase,2,3,4,5-tetrahydropyridine-2,6-dicarboxylate N-succinyltransferase,2,3,4,5-tetrahydropyridine-2,6-carboxylate N-succinyltransferase,Tetrahydrodipicolinate N-succinyltransferase,2,3,4,5-tetrahydropyridine-2,6-dicarboxylate N-succinyltransferase,Bacterial transferase hexapeptide (six repeats)
citrobacter_00994	1024305	1026977	c	PII uridylyl-transferase,PII uridylyl-transferase,UTP:GlnB (protein PII) uridylyltransferase,protein-P-II uridylyltransferase,GlnD PII-uridylyltransferase
map	1027086	1027880	c	methionine aminopeptidase,Methionine aminopeptidase,methionine aminopeptidase,Xaa-Pro aminopeptidase,methionine aminopeptidase, type I,Metallopeptidase family M24
rpsB	1028203	1028928		30S ribosomal protein S2,30S ribosomal protein S2,30S ribosomal protein S2,Ribosomal protein S2,ribosomal protein S2,Ribosomal protein S2
tsf	1029116	1030039		elongation factor Ts,Elongation factor Ts,elongation factor Ts,Translation elongation factor Ts,translation elongation factor Ts,Elongation factor TS
pyrH	1030192	1030917		uridylate kinase,Uridylate kinase,uridylate kinase,Uridylate kinase,UMP kinase,Amino acid kinase family
frr	1031190	1031747		ribosome recycling factor,Ribosome-releasing factor,ribosome recycling factor,Translation elongation factor Ts,ribosome recycling factor,Ribosome recycling factor
dxr	1031840	1033036		1-deoxy-D-xylulose 5-phosphate reductoisomerase,1-deoxy-D-xylulose 5-phosphate reductoisomerase,1-deoxy-D-xylulose 5-phosphate reductoisomerase,Translation elongation factor Ts,1-deoxy-D-xylulose 5-phosphate reductoisomerase,1-deoxy-D-xylulose 5-phosphate reductoisomerase
uppS	1033350	1034108		UDP pyrophosphate synthetase,Undecaprenyl pyrophosphate synthase,undecaprenyl pyrophosphate synthase,Undecaprenyl pyrophosphate synthase,di-trans,poly-cis-decaprenylcistransferase,Putative undecaprenyl diphosphate synthase
cdsA	1034163	1034978		CDP-diglyceride synthase,Phosphatidate cytidylyltransferase,CDP-diglyceride synthase,Predicted CDP-diglyceride synthetase/phosphatidate cytidylyltransferase,Cytidylyltransferase family
rseP	1034990	1036342		zinc metallopeptidase RseP,Regulator of sigma E protease,zinc metallopeptidase RseP,Translation elongation factor Ts,RIP metalloprotease RseP,Peptidase family M50
yaeT	1036374	1038803		outer membrane protein assembly factor YaeT,Omp85,outer membrane protein assembly factor YaeT,Outer membrane protein/protective antigen OMA87,outer membrane protein assembly complex, YaeT protein,Surface antigen
skp	1038929	1039414		chaperone protein,Outer membrane protein ompH,periplasmic chaperone,Outer membrane protein,Outer membrane protein (OmpH-like)
lpxD	1039418	1040443		UDP-3-O-[3-hydroxymyristoyl] glucosamine N-acyltransferase,UDP-3-O-(3-hydroxymyristoyl)glucosamine N-acyltransferase,UDP-3-O-[3-hydroxymyristoyl] glucosamine N-acyltransferase,Ribosomal protein S2,UDP-3-O-[3-hydroxymyristoyl] glucosamine N-acyltransferase,Bacterial transferase hexapeptide (six repeats)
fabZ	1040547	1041002		(3R)-hydroxymyristoyl-ACP dehydratase,(3R)-hydroxymyristoyl-[acyl-carrier-protein] dehydratase,(3R)-hydroxymyristoyl-ACP dehydratase,beta-hydroxyacyl-(acyl-carrier-protein) dehydratase FabZ,FabA-like domain
lpxA	1041006	1041794		acyl-ACP-UDP-N- acetylglucosamine O-acyltransferase,Acyl-[acyl-carrier-protein]--UDP-N-acetylglucosamine O-acyltransferase,UDP-N-acetylglucosamine acyltransferase,Acetyltransferase (isoleucine patch superfamily),acyl-[acyl-carrier-protein]-UDP-N-acetylglucosamine O-acyltransferase,Bacterial transferase hexapeptide (six repeats)
lpxB	1041794	1042942		lipid-A-disaccharide synthase,Lipid-A-disaccharide synthase,lipid-A-disaccharide synthase,Predicted membrane protein,lipid-A-disaccharide synthase,Lipid-A-disaccharide synthetase
rnhB	1042939	1043535		ribonuclease HII,Ribonuclease HII,ribonuclease HII,ribonuclease HII,Ribonuclease HII
dnaE	1043560	1047042		DNA polymerase III subunit alpha,DNA polymerase III subunit alpha,DNA polymerase III subunit alpha,DNA polymerase III, alpha subunit,Bacterial DNA polymerase III alpha subunit
accA	1047055	1048014		acetyl-CoA carboxylase carboxyltransferase subunit alpha,Acetyl-coenzyme A carboxylase carboxyl transferase subunit alpha,acetyl-CoA carboxylase carboxyltransferase subunit alpha,Acetyl-CoA carboxylase, carboxyltransferase component (subunits alpha and beta),acetyl-CoA carboxylase, carboxyl transferase, alpha subunit,Acetyl co-enzyme A carboxylase carboxyltransferase alpha subunit
ldcC_1	1048113	1050251		lysine decarboxylase, constitutive,Lysine decarboxylase, constitutive,lysine decarboxylase LdcC,Orn/Lys/Arg decarboxylase, major domain
citrobacter_01015	1050316	1050705		putative lyase,lactoylglutathione lyase,Glyoxalase/Bleomycin resistance protein/Dioxygenase superfamily
tilS	1050767	1052074		tRNA(Ile)-lysidine synthase,tRNA(Ile)-lysidine synthase,tRNA(Ile)-lysidine synthetase,Predicted ATPase of the PP-loop superfamily implicated in cell cycle control,tRNA(Ile)-lysidine synthetase,PP-loop family
rof	1052103	1052363	c	Rho-binding antiterminator,hypothetical protein,Rho-binding antiterminator,Modulator of Rho-dependent transcription termination (ROF)
yaeP	1052350	1052550	c	hypothetical protein,hypothetical protein,Uncharacterised protein family (UPF0253)
yaeQ	1052738	1053283		hypothetical protein,Uncharacterized protein conserved in bacteria,YaeQ protein
yaeJ	1053280	1053699		peptidyl-tRNA hydrolase domain protein,Peptidyl-tRNA hydrolase YaeJ,hypothetical protein,putative peptide chain release factor H,RF-1 domain
cutF	1053732	1054430		copper homeostasis protein (lipoprotein nlpE),Copper homeostasis protein CutF,lipoprotein involved with copper homeostasis and adhesion,Uncharacterized lipoprotein NlpE involved in copper resistance
citrobacter_01022	1054509	1055333	c	hypothetical protein,Uncharacterized distant relative of cell wall-associated hydrolases,Orthopoxvirus protein of unknown function (DUF830)
proS	1055387	1057159	c	prolyl-tRNA synthetase,Proline--tRNA ligase,prolyl-tRNA synthetase,Prolyl-tRNA synthetase,proline--tRNA ligase,tRNA synthetase class II core domain (G, H, P, S and T)
yaeB	1057217	1057924	c	hypothetical protein,putative methyltransferase, YaeB/AF_0241 family,Uncharacterised protein family UPF0066
rcsF	1057921	1058325	c	outer membrane lipoprotein,hypothetical protein,outer membrane lipoprotein
metQ_1	1058444	1059259	c	DL-methionine transporter substrate-binding subunit,D-methionine-binding lipoprotein metQ precursor,DL-methionine transporter substrate-binding subunit,ABC-type taurine transport system, periplasmic component,lipoprotein, YaeC family,NLPA lipoprotein
metI	1059299	1059952	c	DL-methionine transporter permease subunit,D-methionine transport system permease protein metI,DL-methionine transporter permease subunit,ABC-type phosphate/phosphonate transport system, permease component,phosphonate ABC transporter, permease protein PhnE,Binding-protein-dependent transport system inner membrane component
metN_1	1059945	1060976	c	DL-methionine transporter ATP-binding subunit,Methionine import ATP-binding protein MetN,DL-methionine transporter ATP-binding subunit,ABC-type proline/glycine betaine transport system, ATPase component,D-methionine ABC transporter, ATP-binding protein,ABC transporter
gmhB	1061166	1061732		D,D-heptose 1,7-bisphosphate phosphatase,D,D-heptose 1,7-bisphosphate phosphatase,D,D-heptose 1,7-bisphosphate phosphatase,D,D-heptose 1,7-bisphosphate phosphatase,Polynucleotide kinase 3 phosphatase
dkgB	1067416	1068219		2,5-diketo-D-gluconate reductase B,2,5-diketo-D-gluconic acid reductase B,2,5-diketo-D-gluconate reductase B,Predicted oxidoreductase,voltage-dependent potassium channel beta subunit,Aldo/keto reductase family
dmlR_4	1068241	1069155	c	LysR family transcriptional regulator,D-malate degradation protein R,DNA-binding transcriptional activator GcvA,ABC-type uncharacterized transport system, periplasmic component,putative choline sulfate-utilization transcription factor,LysR substrate binding domain
ydhP_1	1069260	1070438		major facilitator superfamily protein,Inner membrane transport protein ydhP,MFS transport protein AraJ,Arabinose efflux permease,multidrug resistance protein,Major Facilitator Superfamily
citrobacter_01039	1070591	1071370		hypothetical protein,Uncharacterized protein conserved in bacteria,Endonuclease/Exonuclease/phosphatase family
ycgJ	1071448	1072218		methyltransferase,Uncharacterized methyltransferase ycgJ,hypothetical protein,Trans-aconitate methyltransferase,ubiquinone/menaquinone biosynthesis methyltransferase,Methyltransferase domain
mltD	1072267	1073487	c	membrane-bound lytic murein transglycosylase D,Membrane-bound lytic murein transglycosylase D precursor,membrane-bound lytic murein transglycosylase D,spore coat assembly protein SafA,LysM domain
gloB_1	1073706	1074461	c	hydroxyacylglutathione hydrolase,Hydroxyacylglutathione hydrolase,hydroxyacylglutathione hydrolase,Predicted metal-dependent RNase, consists of a metallo-beta-lactamase domain and an RNA-binding KH domain,hydroxyacylglutathione hydrolase,Metallo-beta-lactamase superfamily
citrobacter_01043	1074499	1075221		hypothetical protein,biotin biosynthesis protein BioC,Methyltransferase domain
rnhA	1075218	1075685	c	ribonuclease H,Ribonuclease HI,ribonuclease H,Predicted double-stranded RNA/RNA-DNA hybrid binding protein,RNase H
dnaQ	1075741	1076478		DNA polymerase III subunit epsilon,DNA polymerase III subunit epsilon,DNA polymerase III subunit epsilon,exonuclease, DNA polymerase III, epsilon subunit family,Exonuclease
ramA_1	1076751	1077521	c	carbon-nitrogen hydrolase,(R)-stereoselective amidase,C-N hydrolase family amidase,N-carbamoylputrescine amidase,Carbon-nitrogen hydrolase
fadE	1077631	1080075	c	acyl-CoA dehydrogenase,Acyl-CoA dehydrogenase, short-chain specific,acyl-CoA dehydrogenase,Rubredoxin,cyclohexanecarboxyl-CoA dehydrogenase,Domain of unknown function (DUF1974)
gmhA	1080315	1080893		phosphoheptose isomerase,Phosphoheptose isomerase,phosphoheptose isomerase,Uncharacterized protein containing SIS (Sugar ISomerase) phosphosugar binding domain,phosphoheptose isomerase,SIS domain
citrobacter_01050	1080939	1081706		amidotransferase,Predicted glutamine amidotransferase,conserved hypothetical protein,Glutamine amidotransferases class-II
citrobacter_01051	1081677	1082417	c	lipoprotein,Uncharacterized protein conserved in bacteria,L,D-transpeptidase catalytic domain
nlpC_1	1082766	1083515		lipoprotein,Probable endopeptidase YafL precursor,outer membrane lipoprotein,NlpC/P60 family
citrobacter_01053	1083512	1083751	c	hypothetical protein
lfhA	1083857	1085596	c	flagellar export/assembly protein,Flagellar biosynthesis protein flhA,flagellar biosynthesis protein FlhA,Type III secretory pathway, component EscV,flagellar biosynthesis protein FlhA,FHIPEP family
lafU	1085598	1086401		flagellar motor protein B,Chemotaxis protein MotB,hypothetical protein,Outer membrane protein and related peptidoglycan-associated (lipo)proteins,type VI secretion system OmpA/MotB family protein,OmpA family
dinB	1086498	1087553		DNA polymerase IV,DNA polymerase IV,DNA polymerase IV,Nucleotidyltransferase/DNA polymerase involved in DNA repair,impB/mucB/samB family
pepD	1087621	1089078	c	aminoacyl-histidine dipeptidase,Cytosol non-specific dipeptidase,aminoacyl-histidine dipeptidase,Xaa-His dipeptidase,Peptidase family M20/M25/M40
gpt	1089373	1089831		xanthine-guanine phosphoribosyltransferase,Xanthine phosphoribosyltransferase,xanthine-guanine phosphoribosyltransferase,hypoxanthine phosphoribosyltransferase,Phosphoribosyl transferase domain
frsA	1089931	1091175		fermentation/respiration switch protein,hypothetical protein,fermentation/respiration switch protein,Alpha/beta hydrolase of unknown function (DUF1100)
crl	1091233	1091634		DNA-binding transcriptional regulator Crl,Curlin genes transcriptional activatory protein,DNA-binding transcriptional regulator Crl,Transcriptional regulator Crl
phoE	1091714	1092766	c	outer membrane phosphoporin protein E,Outer membrane pore protein E precursor,outer membrane phosphoporin protein E,Outer membrane protein (porin),Gram-negative porin
proB	1093054	1094157		gamma-glutamyl kinase,Glutamate 5-kinase,gamma-glutamyl kinase,Gamma-glutamyl phosphate reductase,glutamate 5-kinase,Amino acid kinase family
proA	1094169	1095422		gamma-glutamyl phosphate reductase,Gamma-glutamyl phosphate reductase,gamma-glutamyl phosphate reductase,Gamma-glutamyl phosphate reductase,glutamate-5-semialdehyde dehydrogenase,Aldehyde dehydrogenase family
citrobacter_01065	1095627	1096640	c	phage integrase,site-specific tyrosine recombinase XerC,Site-specific recombinase XerD,tyrosine recombinase XerD,Phage integrase family
citrobacter_01066	1096667	1097014	c	Helix-turn-helix domain
citrobacter_01067	1097063	1097302	c	hypothetical protein
citrobacter_01068	1097343	1098425	c	RecT family
recE	1098436	1101444	c	Exodeoxyribonuclease 8,exonuclease VIII,Enterobacterial exodeoxyribonuclease VIII
citrobacter_01071	1101573	1101860	c	hypothetical protein
citrobacter_01072	1101946	1102104	c	hypothetical protein
citrobacter_01073	1102104	1102298	c	Protein of unknown function (DUF1482)
citrobacter_01074	1102295	1102420	c	hypothetical protein
citrobacter_01075	1102423	1102647	c	hypothetical protein
citrobacter_01076	1102932	1103141		hypothetical protein,Protein of unknown function (DUF2767)
citrobacter_01077	1103169	1103579	c	hypothetical protein
citrobacter_01078	1103701	1104087	c	transcriptional repressor DicA,Helix-turn-helix
citrobacter_01079	1104164	1104424		Uncharacterized protein conserved in bacteria, prophage-related
citrobacter_01080	1104427	1104969		Protein of unknown function (DUF1019)
citrobacter_01081	1104979	1105233		hypothetical protein
citrobacter_01082	1105368	1106234		phage replication protein O, N-terminal domain,Bacteriophage replication protein O
citrobacter_01083	1106218	1106907		Replication protein P
citrobacter_01084	1106919	1107689		Protein of unknown function (DUF1627)
citrobacter_01085	1107686	1108231		prophage DNA binding protein
citrobacter_01086	1108228	1109004		hypothetical protein,PUA domain (predicted RNA-binding domain),Phosphoadenosine phosphosulfate reductase family
citrobacter_01087	1109001	1109525		Protein of unknown function (DUF550)
citrobacter_01088	1109922	1110479		Uncharacterized phage-associated protein
dinI_2	1111227	1111460		prophage damage-inducible protein,DNA-damage-inducible protein I,DNA damage-inducible protein I,DinI-like family
citrobacter_01090	1111859	1112461		Protein of unknown function (DUF1367)
citrobacter_01091	1112658	1112951		Protein of unknown function (DUF1364)
citrobacter_01092	1112948	1113304		Holliday junction resolvase,Endodeoxyribonuclease RusA
citrobacter_01093	1113438	1114235		chaperone protein DnaJ,Antitermination protein
citrobacter_01095	1115519	1115914		prophage membrane protein
citrobacter_01096	1115901	1116182		prophage membrane protein,Protein of unknown function (DUF754)
citrobacter_01097	1116339	1116953		Predicted chitinase,Chitinase class I
citrobacter_01098	1117150	1117377		hypothetical protein
citrobacter_01099	1117438	1117728		hypothetical protein
citrobacter_01100	1118010	1118993		Terminase small subunit
citrobacter_01101	1118977	1120290		Terminase-like family
citrobacter_01102	1120292	1121695		hypothetical protein
citrobacter_01103	1121682	1122794		Phage Mu protein F like protein
citrobacter_01104	1122791	1122934		hypothetical protein
citrobacter_01105	1122947	1123192		hypothetical protein
citrobacter_01106	1123282	1124061		hypothetical protein
citrobacter_01107	1124071	1125018		hypothetical protein
citrobacter_01108	1125172	1125375		hypothetical protein
citrobacter_01109	1125379	1126839		hypothetical protein
citrobacter_01110	1126824	1127420		hypothetical protein
citrobacter_01111	1127417	1127812		hypothetical protein
citrobacter_01112	1127814	1128014		hypothetical protein
citrobacter_01113	1128001	1128384		hypothetical protein
citrobacter_01114	1128384	1128590		hypothetical protein
citrobacter_01115	1128583	1129215		hypothetical protein
citrobacter_01116	1129212	1129604		hypothetical protein
citrobacter_01117	1129631	1130791		Bacterial Ig-like domain (group 2)
citrobacter_01118	1130854	1131321		hypothetical protein
citrobacter_01119	1131417	1131638		hypothetical protein
citrobacter_01120	1131642	1132100		hypothetical protein
citrobacter_01121	1132403	1135213		Phage-related minor tail protein,phage tail tape measure protein, lambda family,Prophage tail length tape measure protein
citrobacter_01122	1135217	1135810		hypothetical protein
citrobacter_01123	1135810	1136394		hypothetical protein
citrobacter_01124	1136401	1136799		hypothetical protein
citrobacter_01125	1136799	1139510		Domain of unknown function (DUF1983)
citrobacter_01126	1139518	1140480		hypothetical protein
citrobacter_01127	1140490	1142868		hypothetical protein
citrobacter_01128	1142909	1143142	c	hypothetical protein
dinI_3	1143146	1143385	c	damage-inducible protein,DNA-damage-inducible protein I,DNA damage-inducible protein I,DinI-like family
umuD_1	1143465	1143836		SOS mutagenesis and repair protein,hypothetical protein,DNA polymerase V subunit UmuD
umuC_1	1143836	1145104		DNA polymerase V subunit UmuC,hypothetical protein,DNA polymerase V subunit UmuC,Nucleotidyltransferase/DNA polymerase involved in DNA repair,impB/mucB/samB family
citrobacter_01132	1145135	1146067		Protein of unknown function (DUF2971)
yedK_1	1146096	1146764	c	hypothetical protein,hypothetical protein,Uncharacterised ACR, COG2135
citrobacter_01134	1147291	1149084		Predicted ATPase,Protein of unknown function (DUF2813)
citrobacter_01135	1149099	1149305	c	hypothetical protein
intS	1149827	1151041		integrase,Putative prophage CPS-53 integrase,integrase,Site-specific recombinase XerD,Phage integrase family
citrobacter_01137	1151110	1151706		hypothetical protein
citrobacter_01138	1151874	1152077		transcriptional regulator,Predicted transcriptional regulator,Prophage CP4-57 regulatory protein (AlpA)
citrobacter_01139	1152204	1152647	c	hypothetical protein
citrobacter_01140	1153014	1153202		hypothetical protein
citrobacter_01141	1153195	1154070		Site-specific recombinase XerC,Phage integrase family
citrobacter_01142	1154067	1154282		hypothetical protein
citrobacter_01143	1154279	1154488		hypothetical protein
citrobacter_01144	1154494	1154808		hypothetical protein
citrobacter_01145	1154805	1156568		hypothetical protein,Superfamily II helicase and inactivated derivatives,phage/plasmid primase, P4 family, C-terminal domain,Poxvirus D5 protein-like
citrobacter_01146	1156980	1157153		hypothetical protein
citrobacter_01147	1157150	1157935		hypothetical protein
citrobacter_01148	1158077	1158235		hypothetical protein
citrobacter_01149	1158232	1158558		hypothetical protein
citrobacter_01150	1159287	1161836		hypothetical protein
pic	1163000	1167085		putative serine protease autotransporter,Serine protease pic autotransporter precursor,Type V secretory pathway, adhesin AidA,outer membrane autotransporter barrel domain,Immunoglobulin A1 protease
citrobacter_01152	1167228	1167353		hypothetical protein
citrobacter_01153	1167453	1168346		DNA polymerase III PolC,Histidinol phosphatase and related hydrolases of the PHP family,PHP domain
citrobacter_01154	1168442	1168756	c	PTS system N,N'-diacetylchitobiose-specific transporter subunit IIB,Phosphotransferase system cellobiose-specific component IIB,PTS system, lactose/cellobiose family IIB component
yeiL	1169089	1169778		Regulatory protein YeiL,DNA-binding transcriptional activator YeiL,global nitrogen regulator NtcA,Cyclic nucleotide-binding domain
cypM	1169885	1170730		DNA methyltransferase,Cypemycin methyltransferase,bifunctional 3-demethylubiquinone-9 3-methyltransferase/ 2-octaprenyl-6-hydroxy phenol methylase,Trans-aconitate methyltransferase,3-demethylubiquinone-9 3-O-methyltransferase,Methyltransferase domain
dtpT	1171242	1172786		peptide transport protein,Di-/tripeptide transporter,putative tripeptide transporter permease,amino acid/peptide transporter (Peptide:H+ symporter),POT family
icsA_2	1173385	1176327		adhesin autotransporter,Outer membrane protein IcsA autotransporter precursor,putative lipoprotein/autotransporter domain-containing protein,Type V secretory pathway, adhesin AidA,outer membrane autotransporter barrel domain,Autotransporter beta-domain
rhtC_1	1176449	1177081	c	threonine efflux system,Threonine efflux protein,threonine efflux system,homoserine/Threonine efflux protein,LysE type translocator
icsA_3	1177210	1180272	c	adhesin autotransporter,Outer membrane protein IcsA autotransporter precursor,autotransport protein MisL,Type V secretory pathway, adhesin AidA,outer membrane autotransporter barrel domain,Autotransporter beta-domain
icsA_4	1180363	1182921	c	adhesin autotransporter,Outer membrane protein IcsA autotransporter precursor,autotransport protein MisL,Type V secretory pathway, adhesin AidA,outer membrane autotransporter barrel domain,Autotransporter beta-domain
citrobacter_01162	1183747	1184022		hypothetical protein,Protein of unknown function (DUF1471)
prpR_1	1184101	1185696	c	propionate catabolism operon regulatory protein,Propionate catabolism operon regulatory protein,propionate catabolism operon regulatory protein PrpR,Transcriptional regulator containing PAS, AAA-type ATPase, and DNA-binding domains,propionate catabolism operon regulatory protein PrpR,Sigma-54 interaction domain
prpB	1185947	1186825		2-methylisocitrate lyase,Methylisocitrate lyase,2-methylisocitrate lyase,Isocitrate lyase,methylisocitrate lyase,Isocitrate lyase family
prpC	1186905	1188074		methylcitrate synthase,2-methylcitrate synthase,methylcitrate synthase,2-methylcitrate synthase/citrate synthase II,Citrate synthase
prpD	1188115	1189566		2-methylcitrate dehydratase,2-methylcitrate dehydratase,2-methylcitrate dehydratase,2-methylcitrate dehydratase,MmgE/PrpD family
prpE	1189606	1191492		propionyl-CoA synthetase,Acetyl-coenzyme A synthetase,propionyl-CoA synthetase,Uncharacterized protein conserved in bacteria,propionate--CoA ligase,AMP-binding enzyme
lacZ	1191582	1194659	c	beta-galactosidase,Beta-galactosidase,beta-D-galactosidase,Tryptophan synthase alpha chain,Glycosyl hydrolases family 2, TIM barrel domain
araC_2	1194760	1195728	c	AraC family transcriptional regulator,Arabinose operon regulatory protein,transcriptional activator FtrA,DNA gyrase inhibitor,YSIRK-targeted surface antigen transcriptional regulator,Helix-turn-helix domain
citrobacter_01170	1195748	1196524	c	metal-dependent hydrolase,Beta-lactamase superfamily domain
icsA_5	1197108	1200878		adhesin autotransporter,Outer membrane protein IcsA autotransporter precursor,putative lipoprotein/autotransporter domain-containing protein,Type V secretory pathway, adhesin AidA,outer membrane autotransporter barrel domain,Autotransporter beta-domain
mmuM	1201232	1202164		homocysteine methyltransferase,Homocysteine S-methyltransferase,homocysteine methyltransferase,methionine synthase,Homocysteine S-methyltransferase
fbpC	1202205	1203251	c	ferric transporter ATP-binding subunit,sn-glycerol-3-phosphate import ATP-binding protein UgpC,ferric transporter ATP-binding subunit,ABC-type spermidine/putrescine transport systems, ATPase components,putative 2-aminoethylphosphonate ABC transporter, ATP-binding protein,ABC transporter
afuB	1203263	1205341	c	Ferric ABC transporter permease,Sulfate transport system permease protein CysW,sulfate/thiosulfate transporter subunit,ABC-type uncharacterized transport system, permease component,putative 2-aminoethylphosphonate ABC transporter, permease protein,Binding-protein-dependent transport system inner membrane component
afuA	1205481	1206512	c	iron ABC transporter substrate-binding protein,hypothetical protein,2-aminoethylphosphonate ABC transporter substrate-binding protein,ABC-type thiamine transport system, periplasmic component,putative 2-aminoethylphosphonate ABC transporter, periplasmic 2-aminoethylphosphonate-binding protein,Bacterial extracellular solute-binding protein
uhpC_2	1206509	1207813	c	regulatory protein,Regulatory protein uhpC,regulatory protein UhpC,Arabinose efflux permease,phosphoglycerate transporter family protein,Major Facilitator Superfamily
uhpB	1207898	1209439	c	two-component system sensor histidine kinase,Oxygen sensor histidine kinase nreB,sensory histidine kinase UhpB,Signal transduction histidine kinase,phosphate regulon sensor kinase PhoR,MASE1
uhpA_2	1209439	1210068	c	two-component system response regulator protein,Transcriptional regulatory protein uhpA,DNA-binding transcriptional activator UhpA,Response regulator,nitrogen regulation protein NR(I),Response regulator receiver domain
tauA	1211066	1212028		taurine transporter substrate binding subunit,Sulfate starvation-induced protein 1,taurine transporter substrate binding subunit,ABC-type taurine transport system, periplasmic component,taurine ABC transporter, periplasmic binding protein,Substrate binding domain of ABC-type glycine betaine transport system
tauB	1212040	1212807		taurine transporter ATP-binding subunit,Bicarbonate transport ATP-binding protein CmpD,taurine transporter ATP-binding subunit,ABC-type spermidine/putrescine transport systems, ATPase components,nitrate ABC transporter, ATP-binding proteins C and D,ABC transporter
tauC	1212804	1213631		taurine ABC transporter permease,Putative aliphatic sulfonates transport permease protein ssuC,taurine transporter subunit,ABC-type anion transport system, duplicated permease component,nitrate ABC transporter, permease protein,Binding-protein-dependent transport system inner membrane component
tauD	1213628	1214479		taurine dioxygenase,Alpha-ketoglutarate-dependent taurine dioxygenase,taurine dioxygenase,Taurine catabolism dioxygenase TauD, TfdA family
citrobacter_01183	1214522	1216243	c	2-acyl-glycerophospho-ethanolamine acyltransferase,1-acylglycerol-3-phosphate O-acyltransferases,Acyltransferase
hemB	1216364	1217338	c	delta-aminolevulinic acid dehydratase,Delta-aminolevulinic acid dehydratase,delta-aminolevulinic acid dehydratase,Delta-aminolevulinic acid dehydratase,Delta-aminolevulinic acid dehydratase
prn	1217849	1220770		outer membrane autotransporter,P.93,Type V secretory pathway, adhesin AidA,outer membrane autotransporter barrel domain,Autotransporter beta-domain
citrobacter_01186	1220859	1221482		putative DNA-binding transcriptional regulator,putative DNA-binding transcriptional regulator
ampH_1	1221483	1222640	c	penicillin-binding protein,D-alanyl-D-alanine-carboxypeptidase/endopeptidase AmpH precursor,beta-lactam binding protein AmpH,Uncharacterized protein conserved in bacteria,Beta-lactamase
rutB	1222842	1223375		isochorismatase,Peroxyureidoacrylate/ureidoacrylate amidohydrolase RutB,putative hydrolase,pyrimidine utilization protein B,Isochorismatase family
sbmA	1223494	1224714		transport protein,hypothetical protein,microcin B17 transporter,SbmA/BacA-like family
citrobacter_01190	1224729	1225823		lipoprotein,Protein of unknown function (DUF1615)
yaiY	1225835	1226143	c	Inner membrane protein yaiY,Protein of unknown function (DUF2755)
citrobacter_01192	1226401	1226607		Protein of unknown function (DUF2754)
ddl_2	1226650	1227744	c	D-alanyl-alanine synthetase A,D-alanine--D-alanine ligase A,D-alanyl-alanine synthetase A,Phosphoribosylaminoimidazole carboxylase (NCAIR synthetase),D-alanine--D-alanine ligase,D-ala D-ala ligase C-terminus
citrobacter_01194	1227849	1228532		Uncharacterized protein conserved in bacteria,Extensin-like protein C-terminus
tetA	1228701	1229906		efflux pump,Metal-tetracycline/H(+) antiporter,drug efflux system protein MdtG,Arabinose efflux permease,multidrug resistance protein,Major Facilitator Superfamily
iraP	1230161	1230421		Anti-adapter protein iraP,anti-RssB factor,Sigma-S stabilisation anti-adaptor protein
phoA	1230521	1231936		alkaline phosphatase,Alkaline phosphatase precursor,alkaline phosphatase,Alkaline phosphatase
psiF	1232064	1232384		phosphate starvation-inducible protein,Phosphate starvation-inducible protein psiF precursor,hypothetical protein,psiF repeat
adrA	1232501	1233601		signal transduction protein,Probable diguanylate cyclase AdrA,diguanylate cyclase AdrA,Response regulator containing a CheY-like receiver domain and a GGDEF domain,diguanylate cyclase (GGDEF) domain,GGDEF domain
proC	1233617	1234426	c	pyrroline-5-carboxylate reductase,Pyrroline-5-carboxylate reductase,pyrroline-5-carboxylate reductase,Pyrroline-5-carboxylate reductase,pyrroline-5-carboxylate reductase,NADP oxidoreductase coenzyme F420-dependent
yaiI	1234575	1235033		hypothetical protein,hypothetical protein,Uncharacterized BCR, YaiI/YqxD family COG1671
aroL	1235216	1235761		shikimate kinase II,Shikimate kinase 2,shikimate kinase II,Gluconate kinase,Shikimate kinase
yaiA	1235787	1235978		hypothetical protein,hypothetical protein
aroM	1236232	1236909		chorismate biosynthesis protein,hypothetical protein,AroM protein
citrobacter_01205	1236980	1237264		hypothetical protein,hypothetical protein,Uncharacterized protein conserved in bacteria,Protein of unknown function (DUF1255)
rdgC	1237302	1238285	c	recombination associated protein,Recombination-associated protein rdgC,recombination associated protein,Putative exonuclease, RdgC
mak	1238339	1239247		manno(fructo)kinase,Fructokinase,fructokinase,Predicted phosphosugar isomerases,ROK family protein (putative glucokinase),ROK family
sbcD	1242427	1243629	c	exonuclease SbcD,Nuclease sbcCD subunit D,exonuclease subunit SbcD,Uncharacterized protein conserved in bacteria,exonuclease SbcCD, D subunit,Type 5 capsule protein repressor C-terminal domain
phoB	1243826	1244515		transcriptional regulator PhoB,Phosphate regulon transcriptional regulatory protein phoB,transcriptional regulator PhoB,Response regulator containing a CheY-like receiver domain and an HD-GYP domain,phosphate regulon transcriptional regulatory protein PhoB,Response regulator receiver domain
phoR_1	1244557	1245852		phosphate regulon two-component system, sensor kinase,Phosphate regulon sensor protein phoR,phosphate regulon sensor protein,Predicted periplasmic ligand-binding sensor domain,phosphate regulon sensor kinase PhoR,Domain of unknown function (DUF3329)
brnQ	1246259	1247578		branched chain amino acid transport system II carrier protein,LIV-II,branched-chain amino acid transport system 2 carrier protein BrnQ,Uncharacterized membrane protein,branched-chain amino acid transport system II carrier protein,Branched-chain amino acid transport protein
proY_1	1247656	1249029		putative proline-specific permease,Proline-specific permease ProY,putative proline-specific permease,Amino acid transporters,GABA permease,Amino acid permease
tvaI	1249167	1250984		maltodextrin glucosidase,Neopullulanase 1 precursor,maltodextrin glucosidase,Maltooligosyl trehalose synthase,trehalose synthase,Alpha amylase, catalytic domain
allS_3	1250978	1251970	c	LysR family transcriptional regulator,HTH-type transcriptional activator AllS,putative DNA-binding transcriptional regulator,transcriptional regulator, ArgP family,LysR substrate binding domain
ycaC_1	1252150	1252791		isochorismatase,hypothetical protein,nicotinamidase/pyrazinamidase,Isochorismatase family
citrobacter_01217	1252931	1253476		Uncharacterized protein conserved in bacteria,Antibiotic biosynthesis monooxygenase
nfdA	1253498	1255366		N-substituted formamide deformylase precursor,imidazolonepropionase,Cytosine deaminase and related metal-dependent hydrolases,imidazolonepropionase,Amidohydrolase family
citrobacter_01219	1255481	1258153		Predicted membrane protein,Predicted membrane protein (DUF2339)
citrobacter_01220	1258150	1259544		hypothetical protein
kbaY_2	1259645	1260505	c	tagatose-bisphosphate aldolase,Fructose-bisphosphate aldolase,fructose-bisphosphate aldolase,Fructose/tagatose bisphosphate aldolase,fructose-1,6-bisphosphate aldolase, class II,Fructose-bisphosphate aldolase class-II
rbsK_2	1260535	1261497	c	sugar kinase,Ribokinase,ribokinase,Uncharacterized protein conserved in bacteria,ribokinase,pfkB family carbohydrate kinase
ulaA_1	1261564	1262955	c	PTS system ascorbate-specific transporter subunit IIC,Ascorbate-specific PTS system EIIC component,PTS system ascorbate-specific transporter subunit IIC,Phosphotransferase system, galactitol-specific IIB component,PTS system sugar-specific permease component
citrobacter_01224	1262976	1263263	c	PTS system EIIB component,PTS system ascorbate-specific transporter subunits IICB,Phosphotransferase system, galactitol-specific IIB component,PTS system, Lactose/Cellobiose specific IIB subunit
ulaC_1	1263269	1263712	c	ascorbate-specific PTS system EIIA component,Ascorbate-specific phosphotransferase enzyme IIA component,PTS system L-ascorbate-specific transporter subunit IIA,PTS system, fructose subfamily, IIA component,Phosphoenolpyruvate-dependent sugar phosphotransferase system, EIIA 2
tsaA	1264173	1264775	c	peroxidase,Probable peroxiredoxin,peroxidase,Truncated hemoglobins,peroxiredoxin,AhpC/TSA family
citrobacter_01227	1264980	1265561	c	acyl carrier protein phosphodiesterase,acyl carrier protein phosphodiesterase,Uncharacterized protein conserved in bacteria,Protein of unknown function, DUF479
queA	1265654	1266724		S-adenosylmethionine:tRNA ribosyltransferase-isomerase,S-adenosylmethionine:tRNA ribosyltransferase-isomerase,S-adenosylmethionine:tRNA ribosyltransferase-isomerase,S-adenosylmethionine:tRNA-ribosyltransferase-isomerase (queuine synthetase),S-adenosylmethionine:tRNA ribosyltransferase-isomerase,Queuosine biosynthesis protein
tgt	1266779	1267906		queuine tRNA-ribosyltransferase,Queuine tRNA-ribosyltransferase,queuine tRNA-ribosyltransferase,queuine tRNA-ribosyltransferase,Queuine tRNA-ribosyltransferase
yajC	1267929	1268261		preprotein translocase subunit YajC,hypothetical protein,preprotein translocase subunit YajC,preprotein translocase, YajC subunit,Preprotein translocase subunit
secD	1268322	1270136		protein-export protein,hypothetical protein,preprotein translocase subunit SecD,Predicted exporter,protein-export membrane protein SecD,Protein export membrane protein
secF	1270147	1271118		preprotein translocase subunit SecF,hypothetical protein,preprotein translocase subunit SecF,protein-export membrane protein SecF,Protein export membrane protein
citrobacter_01233	1271272	1271637		Predicted enzyme related to lactoylglutathione lyase,Glyoxalase-like domain
citrobacter_01234	1271653	1272345		DeoR family transcriptional regulator,HTH domain
tsx	1272389	1273273	c	nucleoside-specific channel-forming protein,Nucleoside-specific channel-forming protein tsx precursor,nucleoside-specific channel-forming protein Tsx,Nucleoside-specific channel-forming protein, Tsx
yajI	1273572	1274111	c	lipoprotein,Uncharacterized lipoprotein yajI precursor,hypothetical protein,Protein of unknown function (DUF3251)
nrdR	1274264	1274713		transcriptional repressor,Transcriptional repressor NrdR,transcriptional regulator NrdR,transcriptional regulator NrdR,ATP cone domain
ribD	1274717	1275820		riboflavin biosynthesis protein,Riboflavin biosynthesis protein RibD,bifunctional diaminohydroxyphosphoribosylaminopyrimidine deaminase/5-amino-6-(5-phosphoribosylamino)uracil reductase,Pyrimidine deaminase,riboflavin biosynthesis protein RibD,RibD C-terminal domain
ribH	1275916	1276386		6,7-dimethyl-8-ribityllumazine synthase,6,7-dimethyl-8-ribityllumazine synthase,6,7-dimethyl-8-ribityllumazine synthase,6,7-dimethyl-8-ribityllumazine synthase,6,7-dimethyl-8-ribityllumazine synthase
nusB	1276406	1276825		transcription antitermination protein NusB,N utilization substance protein B,transcription antitermination protein NusB,transcription antitermination factor NusB,NusB family
thiL	1276903	1277880		thiamine-monophosphate kinase,Thiamine-monophosphate kinase,thiamine monophosphate kinase,Hydrogenase maturation factor,thiamine-monophosphate kinase,AIR synthase related protein, N-terminal domain
pgpA	1277858	1278373		phosphatidylglycerophosphatase A,Phosphatidylglycerophosphatase A,phosphatidylglycerophosphatase A,Phosphatidylglycerophosphatase A
iolS	1278472	1279446	c	aldo/keto reductase,hypothetical protein,L-glyceraldehyde 3-phosphate reductase,Predicted oxidoreductase,voltage-dependent potassium channel beta subunit,Aldo/keto reductase family
dxs_1	1279503	1281365	c	1-deoxy-D-xylulose-5-phosphate synthase,1-deoxy-D-xylulose-5-phosphate synthase,1-deoxy-D-xylulose-5-phosphate synthase,Transketolase, C-terminal subunit,1-deoxy-D-xylulose-5-phosphate synthase,Transketolase, pyrimidine binding domain
ispA	1281393	1282292	c	geranyltranstransferase,Farnesyl diphosphate synthase,geranyltranstransferase,Geranylgeranyl pyrophosphate synthase,heptaprenyl diphosphate synthase component II,Polyprenyl synthetase
xseB	1282293	1282535	c	exodeoxyribonuclease VII small subunit,Exodeoxyribonuclease 7 small subunit,exodeoxyribonuclease VII small subunit,exodeoxyribonuclease VII, small subunit,Exonuclease VII small subunit
thiI	1282856	1284304		thiamine biosynthesis protein ThiI,tRNA sulfurtransferase,tRNA s(4)U8 sulfurtransferase,tRNA sulfurtransferase ThiI,Thiamine biosynthesis protein (ThiI)
citrobacter_01248	1284341	1285036	c	beta-ketoadipate pathway transcriptional regulators, PcaR/PcaU/PobR family,IclR helix-turn-helix domain
dmsA_1	1285207	1287540		dimethyl sulfoxide reductase,Dimethyl sulfoxide reductase DmsA precursor,thiosulfate reductase PhsA,Uncharacterized anaerobic dehydrogenase,anaerobic dimethyl sulfoxide reductase, A subunit, DmsA/YnfE family,Molybdopterin oxidoreductase
dmsB_1	1287545	1288090		anaerobic dimethyl sulfoxide reductase chain B,DMSO reductase iron-sulfur subunit,tetrathionate reductase subunit B,Ferredoxin-like protein,dimethylsulfoxide reductase, chain B,4Fe-4S dicluster domain
dmsC_1	1288101	1288889		anaerobic dimethyl sulfoxide reductase chain C,DMSO reductase anchor subunit,DMSO reductase anchor subunit (DmsC)
yajL_1	1288965	1289555	c	DJ-1 family protein,Chaperone protein YajL,oxidative-stress-resistance chaperone,Uncharacterized protein conserved in bacteria,DJ-1 family protein,DJ-1/PfpI family
panE	1289518	1290429	c	2-dehydropantoate 2-reductase,2-dehydropantoate 2-reductase,2-dehydropantoate 2-reductase,Ketopantoate reductase,2-dehydropantoate 2-reductase,Ketopantoate reductase PanE/ApbA C terminal
yajQ	1290543	1291034		putative nucleotide-binding protein,hypothetical protein,putative nucleotide-binding protein,Arsenate reductase and related proteins, glutaredoxin family,Protein of unknown function (DUF520)
yajR	1291071	1292435	c	major facilitator superfamily transporter,Inner membrane transport protein yajR,multidrug resistance protein D,Arabinose efflux permease,multidrug resistance protein,Major Facilitator Superfamily
cyoE	1292584	1293474	c	protoheme IX farnesyltransferase,Protoheme IX farnesyltransferase,protoheme IX farnesyltransferase,Polyprenyltransferase (cytochrome oxidase assembly factor),protoheme IX farnesyltransferase,UbiA prenyltransferase family
cyoD	1293486	1293815	c	cytochrome o ubiquinol oxidase subunit IV,Cytochrome o ubiquinol oxidase protein CyoD,cytochrome o ubiquinol oxidase subunit IV,cytochrome o ubiquinol oxidase subunit IV,Prokaryotic Cytochrome C oxidase subunit IV
cyoC	1293815	1294429	c	cytochrome o ubiquinol oxidase subunit III,Cytochrome o ubiquinol oxidase subunit 3,cytochrome o ubiquinol oxidase subunit III,cytochrome o ubiquinol oxidase, subunit III,Cytochrome c oxidase subunit III
cyoB	1294419	1296410	c	cytochrome o ubiquinol oxidase subunit 1,Ubiquinol oxidase subunit 1,cytochrome o ubiquinol oxidase subunit I,cytochrome o ubiquinol oxidase, subunit I,Cytochrome C and Quinol oxidase polypeptide I
cyoA	1296422	1297378	c	cytochrome o ubiquinol oxidase subunit 2,Ubiquinol oxidase subunit 2 precursor,cytochrome o ubiquinol oxidase subunit II,ubiquinol oxidase, subunit II,COX Aromatic Rich Motif
ampG	1297836	1299257	c	muropeptide transporter,hypothetical protein,muropeptide transporter,Arabinose efflux permease,AmpG-like permease,Major Facilitator Superfamily
citrobacter_01262	1299359	1299937	c	hypothetical protein,Uncharacterized lipoprotein,Uncharacterized lipoprotein
bolA	1300245	1300562		transcriptional regulator BolA,hypothetical protein,transcriptional regulator BolA,Predicted transcriptional regulator, BolA superfamily,BolA-like protein
tig	1300904	1302202		trigger factor,Trigger factor,trigger factor,FKBP-type peptidyl-prolyl cis-trans isomerase (trigger factor),trigger factor,Bacterial trigger factor protein (TF)
clpP	1302448	1303071		ATP-dependent clp protease proteolytic subunit,ATP-dependent Clp protease proteolytic subunit precursor,ATP-dependent Clp protease proteolytic subunit,ATP-dependent Clp endopeptidase, proteolytic subunit ClpP,Clp protease
clpX	1303199	1304473		ATP-dependent protease ATP-binding subunit ClpX,ATP-dependent Clp protease ATP-binding subunit ClpX,ATP-dependent protease ATP-binding subunit ClpX,DnaK suppressor protein,ATP-dependent Clp protease, ATP-binding subunit ClpX,AAA domain (Cdc48 subfamily)
lon_1	1304658	1307012		ATP-dependent protease La,Lon protease,DNA-binding ATP-dependent protease La,Archaeal serine proteases,ATP-dependent protease La,Lon protease (S16) C-terminal proteolytic domain
hupB	1307221	1307493		DNA-binding protein HU-beta,NS1,transcriptional regulator HU subunit beta,integration host factor, beta subunit,Bacterial DNA-binding protein
ppiD	1307761	1309635		peptidyl-prolyl cis-trans isomerase (rotamase D),Peptidyl-prolyl cis-trans isomerase D,periplasmic folding chaperone,nitrogen fixation protein NifM,PPIC-type PPIASE domain
citrobacter_01271	1309786	1310166		DNA uptake protein,hypothetical protein,competence protein ComEA helix-hairpin-helix repeat region,Helix-hairpin-helix motif
fadM	1310270	1310668		acyl-CoA thioester hydrolase,Long-chain acyl-CoA thioesterase FadM,acyl-CoA thioesterase YbgC,Acyl-ACP thioesterase,acyl-CoA thioester hydrolase, YbgC/YbaW family,Thioesterase superfamily
queC	1310733	1311428	c	queuosine biosynthesis protein QueC,7-cyano-7-deazaguanine synthase,queuosine biosynthesis protein QueC,ATP-utilizing enzymes of the PP-loop superfamily,queuosine biosynthesis protein QueC,ExsB
sgrR_2	1311619	1313319	c	substrate-binding protein,HTH-type transcriptional regulator sgrR,transcriptional regulator SgrR,ABC-type uncharacterized transport system, periplasmic component,Sugar transport-related sRNA regulator N-term
cof_1	1313419	1314237		hydrolase,HMP-PP phosphatase,thiamin pyrimidine pyrophosphate hydrolase,Predicted hydrolase (HAD superfamily),Cof-like hydrolase,haloacid dehalogenase-like hydrolase
cysM_1	1314281	1315336	c	lyase,Cysteine synthase B,cysteine synthase A,Cysteine synthase,2,3-diaminopropionate biosynthesis protein SbnA,Pyridoxal-phosphate dependent enzyme
lrp_1	1315449	1315907		transcriptional regulator,Leucine-responsive regulatory protein,leucine-responsive transcriptional regulator,AsnC family
mdlA	1315953	1317725		ABC transporter ATP-binding protein/permease,Probable multidrug resistance ABC transporter ATP-binding/permease protein YheI,putative multidrug transporter membrane\ATP-binding components,ABC-type bacteriocin/lantibiotic exporters, contain an N-terminal double-glycine peptidase domain,lipid A export permease/ATP-binding protein MsbA,ABC transporter transmembrane region
mdlB	1317718	1319496		putative multidrug transporter membrane\ATP-binding components,Multidrug resistance-like ATP-binding protein MdlB,putative multidrug transporter membrane\ATP-binding components,ABC-type bacteriocin/lantibiotic exporters, contain an N-terminal double-glycine peptidase domain,lipid A export permease/ATP-binding protein MsbA,ABC transporter transmembrane region
glnK	1319719	1320057		nitrogen regulatory protein P-II 2,Nitrogen regulatory protein P-II 2,nitrogen regulatory protein P-II 2,Nitrogen regulatory protein P-II
amtB	1320089	1321375		ammonium transporter,Ammonia transporter,ammonium transporter,Ammonia permease,ammonium transporter,Ammonium Transporter Family
tesB	1321449	1322312	c	acyl-CoA thioesterase,Acyl-CoA thioesterase 2,acyl-CoA thioesterase II,acyl-CoA thioesterase II,Acyl-CoA thioesterase
citrobacter_01283	1322525	1323094		hypothetical protein
ogt_1	1323126	1323437	c	methyltransferase,Methylated-DNA--protein-cysteine methyltransferase, constitutive,O-6-alkylguanine-DNA:cysteine-protein methyltransferase,Predicted methylated DNA-protein cysteine methyltransferase,methylated-DNA-[protein]-cysteine S-methyltransferase,6-O-methylguanine DNA methyltransferase, DNA binding domain
citrobacter_01286	1323896	1324147		hypothetical protein
citrobacter_01287	1324144	1324362		hypothetical protein
norG	1324359	1325786	c	GntR family transcriptional regulator,HTH-type transcriptional regulator norG,aspartate aminotransferase,Transcriptional regulators,capreomycidine synthase,Aminotransferase class I and II
citrobacter_01289	1325871	1326467		Uncharacterized BCR, YitT family COG1284
ybaA	1326550	1326903		hypothetical protein,Uncharacterized conserved protein,Protein of unknown function (DUF1428)
yjcC_1	1326943	1328493	c	signal transduction protein,Uncharacterized membrane protein YjcC,phage resistance protein,Predicted signal transduction protein containing sensor and EAL domains,EAL domain
rpmJ2	1328716	1328856		50S ribosomal protein L36 2,50S ribosomal protein L36,ribosomal protein L36,Ribosomal protein L36
ylaC	1328906	1329376	c	Inner membrane protein ylaC,Extracytoplasmic function sigma factor YlaC
maa_1	1329490	1330041	c	maltose O-acetyltransferase,Maltose O-acetyltransferase,maltose O-acetyltransferase,Acetyltransferase (isoleucine patch superfamily),phosphonate metabolim protein, transferase hexapeptide repeat family,Maltose acetyltransferase
hha_1	1330218	1330436	c	hemolysin expression-modulating protein,Hemolysin expression-modulating protein Hha,gene expression modulator,Haemolysin expression modulating protein
tomB	1330464	1330838	c	Toxin overexpression modulator in biofilms,Hha toxicity attenuator,Biofilm formation regulator YbaJ
acrB_1	1331350	1334499	c	acriflavin resistance protein B,Acriflavine resistance protein B,multidrug efflux system protein AcrB,RND transporter, hydrophobe/amphiphile efflux-1 (HAE1) family,AcrB/AcrD/AcrF family
acrA	1334522	1335715	c	acriflavin resistance protein A,Acriflavine resistance protein A precursor,multidrug efflux system transporter AcrA,efflux transporter, RND family, MFP subunit,HlyD family secretion protein
acrR	1335857	1336510		acrAB operon repressor,Potential acrAB operon repressor,DNA-binding transcriptional repressor AcrR,mycofactocin system transcriptional regulator,MAATS-type transcriptional repressor, C-terminal region
kefA_1	1336630	1339989		potassium efflux protein KefA,Potassium efflux system KefA precursor,hypothetical protein,Mechanosensitive ion channel inner membrane domain 1
citrobacter_01301	1340109	1340270	c	hypothetical protein,Protein of unknown function (DUF2496)
priC	1340285	1340812	c	primosomal replication protein N,Primosomal replication protein N'',primosomal replication protein N'',Primosomal replication protein N'',Primosomal replication protein priB and priC
ybaN	1340864	1341259		Inner membrane protein ybaN,hypothetical protein,Protein of unknown function (DUF454)
apt	1341424	1341975		adenine phosphoribosyltransferase,Adenine phosphoribosyltransferase,adenine phosphoribosyltransferase,GTP cyclohydrolase I,adenine phosphoribosyltransferase,Phosphoribosyl transferase domain
ybaB	1344070	1344399		hypothetical protein,hypothetical protein,DNA-binding protein, YbaB/EbfC family,Uncharacterised BCR, YbaB family COG0718
recR	1344399	1345004		recombination protein RecR,Recombination protein RecR,recombination protein RecR,Recombinational DNA repair protein (RecF pathway),recombination protein RecR,RecR protein
htpG	1345115	1346989		heat shock protein 90,High temperature protein G,heat shock protein 90,Molecular chaperone, HSP90 family,Hsp90 protein
adk	1347175	1347819		adenylate kinase,Adenylate kinase,adenylate kinase,adenylate kinase,Adenylate kinase
hemH	1347983	1348945		ferrochelatase,Ferrochelatase,ferrochelatase,Sugar diacid utilization regulator,ferrochelatase,Ferrochelatase
aes_1	1348942	1349913	c	acetyl esterase,Acetyl esterase,acetyl esterase,alpha/beta hydrolase fold
gsk	1350055	1351359		inosine-guanosine kinase,Inosine-guanosine kinase,inosine/guanosine kinase,pfkB family carbohydrate kinase
ybaL	1351479	1353155	c	putative cation:proton antiport protein,Inner membrane protein ybaL,putative cation:proton antiport protein,Kef-type K+ transport system, predicted NAD-binding component,transporter, monovalent cation:proton antiporter-2 (CPA2) family,Sodium/hydrogen exchanger family
fsr	1353369	1354589	c	fosmidomycin resistance protein,Fosmidomycin resistance protein,putative 3-hydroxyphenylpropionic transporter MhpT,Arabinose efflux permease,phosphoglycerate transporter family protein,Major Facilitator Superfamily
ushA_1	1354815	1356467		bifunctional UDP-sugar hydrolase/5'-nucleotidase periplasmic precursor,hypothetical protein,bifunctional UDP-sugar hydrolase/5'-nucleotidase periplasmic precursor,Predicted RNA-binding protein, contains TRAM domain,NAD nucleotidase,5'-nucleotidase, C-terminal domain
ybaK	1356576	1357055	c	Cys-tRNA(Pro)/Cys-tRNA(Cys) deacylase ybaK,hypothetical protein,Uncharacterized conserved protein,YbaK/EbsC protein,YbaK / prolyl-tRNA synthetases associated domain
copA	1358151	1360652	c	copper exporting ATPase,Copper-exporting P-type ATPase A,copper exporting ATPase,Uncharacterized protein conserved in bacteria,copper-translocating P-type ATPase,E1-E2 ATPase
sapB_1	1360749	1361462	c	hypothetical protein,putative Mg(2+) transport ATPase,MgtC family
rihA_1	1361524	1362558	c	ribonucleoside hydrolase 1,Pyrimidine-specific ribonucleoside hydrolase rihB,ribonucleoside hydrolase 1,Inosine-uridine preferring nucleoside hydrolase
ccpA_2	1362518	1363549	c	DNA-binding transcriptional regulator CytR,Catabolite control protein,DNA-binding transcriptional regulator CytR,ABC-type sugar transport system, periplasmic component,catabolite control protein A,Periplasmic binding proteins and sugar binding domain of LacI family
proP_2	1363654	1365048	c	major facilitator superfamily protein,Proline porter II,shikimate transporter,Transposase and inactivated derivatives,MFS transporter, metabolite:H+ symporter (MHS) family protein,Sugar (and other) transporter
cueR	1365423	1365833		DNA-binding transcriptional regulator CueR,Copper export regulator,DNA-binding transcriptional regulator CueR,Transcriptional regulator, effector-binding domain/component,Cu(I)-responsive transcriptional regulator,MerR, DNA binding
citrobacter_01324	1365830	1366546	c	Protein of unknown function (DUF3142)
citrobacter_01325	1366516	1368666	c	Tetratricopeptide repeat
ybbJ	1368686	1369144	c	Inner membrane protein ybbJ,NfeD-like C-terminal, partner-binding
qmcA	1369144	1370058	c	FtsH protease regulator HflK,hypothetical protein,FtsH protease regulator HflK,Uncharacterized protein conserved in bacteria,HflK protein,SPFH domain / Band 7 family
ybbL	1370204	1370875		putative ABC transporter ATP-binding protein YbbL,Uncharacterized ABC transporter ATP-binding protein YbbL,putative ABC transporter ATP-binding protein YbbL,ABC-type spermidine/putrescine transport systems, ATPase components,thiol reductant ABC exporter, CydD subunit,ABC transporter
ybbM	1370868	1371647		hypothetical protein,ABC-type uncharacterized transport system, permease component,conserved hypothetical protein,Uncharacterised protein family (UPF0014)
ybbN	1371698	1372552	c	thioredoxin-like protein,hypothetical protein,thioredoxin 2,thioredoxin,Thioredoxin
acr1	1372612	1373382	c	short chain dehydrogenase,Fatty acyl-CoA reductase,oxidoreductase,Uncharacterized conserved protein,3-oxoacyl-[acyl-carrier-protein] reductase,short chain dehydrogenase
tesA	1373411	1374004	c	acyl-CoA thioesterase,Acyl-CoA thioesterase I precursor,multifunctional acyl-CoA thioesterase I and protease I and lysophospholipase L1,GDSL-like Lipase/Acylhydrolase
lolD_1	1374005	1374691		putative ABC transporter ATP-binding protein YbbA,Lipoprotein-releasing system ATP-binding protein LolD,putative ABC transporter ATP-binding protein YbbA,Predicted ABC-type transport system involved in lysophospholipase L1 biosynthesis, ATPase component,lipoprotein releasing system, ATP-binding protein,ABC transporter
citrobacter_01334	1374688	1377102		permease,FtsX-like permease family
citrobacter_01335	1377280	1378413		Outer membrane protein (porin)
selU	1378480	1379550	c	tRNA 2-selenouridine synthase,tRNA 2-selenouridine synthase,tRNA 2-selenouridine synthase,Predicted ATPase,tRNA 2-selenouridine synthase,Rhodanese-like domain
purK	1379647	1380714	c	phosphoribosylaminoimidazole carboxylase ATPase subunit,N5-carboxyaminoimidazole ribonucleotide synthase,phosphoribosylaminoimidazole carboxylase ATPase subunit,Phosphoribosylaminoimidazole carboxylase (NCAIR synthetase),phosphoribosylaminoimidazole carboxylase, ATPase subunit,ATP-grasp domain
purE	1380711	1381220	c	phosphoribosylaminoimidazole carboxylase catalytic subunit,N5-carboxyaminoimidazole ribonucleotide mutase,Phosphoribosylcarboxyaminoimidazole (NCAIR) mutase,phosphoribosylaminoimidazole carboxylase, catalytic subunit,AIR carboxylase
citrobacter_01339	1381335	1382276	c	Domain of unknown function (DUF1848)
citrobacter_01340	1382273	1383106	c	hypothetical protein
lpxH	1383200	1383922	c	UDP-2,3-diacylglucosamine hydrolase,UDP-2,3-diacylglucosamine hydrolase,UDP-2,3-diacylglucosamine hydrolase,Uncharacterized protein conserved in bacteria,UDP-2,3-diacylglucosamine hydrolase,Calcineurin-like phosphoesterase
ppiB	1383925	1384419	c	peptidyl-prolyl cis-trans isomerase B (rotamase B),Peptidyl-prolyl cis-trans isomerase B,peptidyl-prolyl cis-trans isomerase B (rotamase B),Cyclophilin type peptidyl-prolyl cis-trans isomerase/CLD
cysS	1384594	1385979		cysteinyl-tRNA synthetase,Cysteine--tRNA ligase,cysteinyl-tRNA synthetase,Cysteinyl-tRNA synthetase,cysteine--tRNA ligase,tRNA synthetases class I (C) catalytic domain
ybcI	1386071	1386595	c	Inner membrane protein ybcI,inner membrane protein,Predicted membrane-bound metal-dependent hydrolase (DUF457)
malI_1	1386668	1387684	c	maltose regulon regulatory protein,Ribose operon repressor,DNA-binding transcriptional repressor MalI,ABC-type sugar transport system, periplasmic component,catabolite control protein A,Periplasmic binding proteins and sugar binding domain of LacI family
ptsG_1	1387769	1389268	c	PTS system glucose-specific transporter subunits IIBC,EIICBA-Glc,PTS system glucose-specific transporter subunits IIBC,PTS system, glucose-specific IIBC component,Phosphotransferase system, EIIC
ybcJ	1389519	1389731	c	hypothetical protein,ribosome-associated protein,Uncharacterized conserved protein,S4 domain protein YaaA
folD	1389733	1390599	c	bifunctional 5,10-methylene-tetrahydrofolate dehydrogenase/ 5,10-methylene-tetrahydrofolate cyclohydrolase,Bifunctional protein FolD,bifunctional 5,10-methylene-tetrahydrofolate dehydrogenase/ 5,10-methylene-tetrahydrofolate cyclohydrolase,Tetrahydrofolate dehydrogenase/cyclohydrolase, NAD(P)-binding domain
hha_2	1391077	1391274	c	hemolysin expression modulating protein,Histone-like protein,gene expression modulator,Haemolysin expression modulating protein
icsA_6	1391373	1399295	c	outer membrane autotransporter,Outer membrane protein IcsA autotransporter precursor,putative lipoprotein/autotransporter domain-containing protein,Type V secretory pathway, adhesin AidA,outer membrane autotransporter barrel domain,Autotransporter beta-domain
citrobacter_01352	1399308	1399499	c	hypothetical protein
citrobacter_01353	1400692	1401039	c	2-haloalkanoic acid dehalogenase,pyrophosphatase PpaX,haloacid dehalogenase, type II
cusS	1401447	1402886	c	sensor kinase CusS,Sensor kinase CusS,sensor kinase CusS,Predicted periplasmic ligand-binding sensor domain,heavy metal sensor kinase,Histidine kinase-, DNA gyrase B-, and HSP90-like ATPase
cusR	1402876	1403658	c	DNA-binding transcriptional activator CusR,Transcriptional regulatory protein CusR,DNA-binding transcriptional activator CusR,Response regulator of citrate/malate metabolism,heavy metal response regulator,Response regulator receiver domain
cusC_1	1403730	1405112		copper/silver efflux system outer membrane protein CusC,Cation efflux system protein CusC precursor,copper/silver efflux system outer membrane protein CusC,efflux transporter, outer membrane factor (OMF) lipoprotein, NodT family,Outer membrane efflux protein
cusF	1405139	1405483		periplasmic copper-binding protein,Cation efflux system protein CusF precursor,periplasmic copper-binding protein,Uncharacterized conserved protein,Copper binding periplasmic protein CusF
cusB	1405516	1406778		copper/silver efflux system membrane fusion protein CusB,Cation efflux system protein CusB precursor,copper/silver efflux system membrane fusion protein CusB,efflux transporter, RND family, MFP subunit,HlyD family secretion protein
cusA	1406790	1409936		aminoglycoside/multidrug efflux system,Cation efflux system protein CusA,multidrug efflux system subunit MdtC,heavy metal efflux pump, CzcA family,AcrB/AcrD/AcrF family
citrobacter_01360	1410472	1411167		Predicted glycosyltransferase,PilZ domain
citrobacter_01361	1411183	1411770		transcriptional regulator MalT,two component system sensor kinase SsrB,ATP-dependent transcriptional regulator,Bacterial regulatory proteins, luxR family
flu	1411879	1421193	c	adhesin autotransporter,Fluffing protein,AIDA autotransporter-like protein ShdA,Type V secretory pathway, adhesin AidA,outer membrane autotransporter barrel domain,Autotransporter-associated beta strand repeat
citrobacter_01363	1421389	1421961	c	hypothetical protein
citrobacter_01364	1422516	1423691	c	hypothetical protein
yncE_1	1423988	1425073		hypothetical protein,Gluconolactonase,PQQ-dependent catabolism-associated beta-propeller protein,SMP-30/Gluconolaconase/LRE-like region
fcuA	1425095	1427320		tonb dependent receptor,Ferrichrome receptor FcuA precursor,ferrichrome outer membrane transporter,Outer membrane receptor for monomeric catechols,TonB-dependent siderophore receptor,TonB dependent receptor
pheP	1427437	1428828		phenylalanine transporter,Phenylalanine-specific permease,phenylalanine transporter,Amino acid transporters,GABA permease,Amino acid permease
mscM	1428873	1430120	c	mechanosensitive ion channel protein,Miniconductance mechanosensitive channel,Mechanosensitive ion channel
citrobacter_01369	1430187	1430795	c	putative DNA-binding transcriptional regulator,putative DNA-binding transcriptional regulator
citrobacter_01370	1431193	1431534		hypothetical protein
citrobacter_01371	1431578	1431856		hypothetical protein
citrobacter_01372	1432866	1434626	c	Lipid A core - O-antigen ligase and related enzymes,O-Antigen ligase
hlyB	1434685	1436364	c	hemolysin activator HlyB,Hemolysin transporter protein shlB precursor,Haemolysin secretion/activation protein ShlB/FhaC/HecB
shlA	1436464	1439079	c	hemolysin/hemagglutinin,Hemolysin precursor,Uncharacterized conserved protein,filamentous hemagglutinin family N-terminal domain,haemagglutination activity domain
nfnB	1439478	1440131	c	oxygen-insensitive NAD(P)H nitroreductase,Oxygen-insensitive NAD(P)H nitroreductase,dihydropteridine reductase,Nitroreductase family
yjbR_1	1440230	1440598	c	hypothetical protein,hypothetical protein,Uncharacterized protein conserved in bacteria,Protein of unknown function (DUF419)
bm3R1	1440598	1441179	c	TetR family transcriptional regulator,HTH-type transcriptional repressor Bm3R1,transcriptional regulator BetI,transcriptional repressor BetI,Bacterial regulatory proteins, tetR family
citrobacter_01378	1441371	1442504		metal-dependent hydrolase,Beta-lactamase superfamily domain
ramA_2	1442501	1442842		transcriptional activator RamA,Multiple antibiotic resistance protein marA,DNA-binding transcriptional regulator SoxS,DNA gyrase inhibitor,YSIRK-targeted surface antigen transcriptional regulator,Helix-turn-helix domain
lpfD_1	1442965	1443468	c	fimbrial adhesin,Type-1A pilin,putative major fimbrial protein SthE,P pilus assembly protein, pilin FimA,Fimbrial protein
citrobacter_01381	1443738	1443986	c	Protein of unknown function (DUF1158)
ybdK	1444056	1445171	c	carboxylate-amine ligase,Carboxylate-amine ligase YbdK,gamma-glutamyl:cysteine ligase,Gamma-glutamylcysteine synthetase,carboxylate-amine ligase, YbdK family,Glutamate-cysteine ligase family 2(GCS2)
citrobacter_01383	1445316	1446017		Acetyltransferase (GNAT) family
betA	1446023	1447699	c	choline dehydrogenase,Choline dehydrogenase,choline dehydrogenase,Uncharacterized protein conserved in bacteria,choline dehydrogenase,GMC oxidoreductase
betB	1447713	1449185	c	betaine aldehyde dehydrogenase,Betaine aldehyde dehydrogenase,betaine aldehyde dehydrogenase,Delta 1-pyrroline-5-carboxylate dehydrogenase,betaine aldehyde dehydrogenase,Aldehyde dehydrogenase family
fadR_1	1449203	1449793	c	transcriptional regulator BetI,Fatty acid metabolism regulator protein,transcriptional regulator BetI,transcriptional repressor BetI,Bacterial regulatory proteins, tetR family
betP	1449920	1451953		choline transport protein BetT,Glycine betaine transporter BetP,choline transport protein BetT,Dephospho-CoA kinase,transporter, betaine/carnitine/choline transporter (BCCT) family,BCCT family transporter
kduD_1	1452085	1452888	c	short-chain dehydrogenase/reductase,2-dehydro-3-deoxy-D-gluconate 5-dehydrogenase,short chain dehydrogenase,Uncharacterized conserved protein,3-oxoacyl-[acyl-carrier-protein] reductase,short chain dehydrogenase
budC_1	1452906	1453703	c	acetoin reductase,3-oxoacyl-[acyl-carrier-protein] reductase FabG,3-ketoacyl-(acyl-carrier-protein) reductase,Uncharacterized conserved protein,3-oxoacyl-[acyl-carrier-protein] reductase,short chain dehydrogenase
rbsC_2	1453757	1454824	c	sugar ABC transporter permease,Ribose transport system permease protein rbsC,ribose ABC transporter permease protein,Predicted ABC-type sugar transport system, permease component,urea ABC transporter, permease protein UrtC,Branched-chain amino acid transport system / permease component
rbsA_1	1454842	1456386	c	sugar ABC transporter ATP-binding protein,Ribose import ATP-binding protein RbsA,xylose transporter ATP-binding subunit,Predicted periplasmic lipoprotein,D-xylose ABC transporter, ATP-binding protein,ABC transporter
citrobacter_01392	1456388	1457008	c	lipoprotein,Predicted periplasmic lipoprotein,Predicted periplasmic lipoprotein (DUF2291)
rbsB_1	1457052	1457987	c	D-ribose transporter subunit RbsB,D-ribose-binding periplasmic protein precursor,D-ribose transporter subunit RbsB,ABC-type sugar transport system, periplasmic component,rhamnose ABC transporter, rhamnose-binding protein,Periplasmic binding proteins and sugar binding domain of LacI family
glpK_1	1458127	1459647	c	glycerol kinase,Glycerol kinase,glycerol kinase,Pentose-5-phosphate-3-epimerase,glycerol kinase,FGGY family of carbohydrate kinases, N-terminal domain
sorC_1	1459998	1460948	c	sorbitol operon regulator,Sor operon activator,transcriptional regulator LsrR,Transcriptional regulator, contains sigma factor-related N-terminal domain,Putative sugar-binding domain
tktB_1	1461310	1462140		N-terminal region of transketolase,Transketolase 2,transketolase,Transketolase, N-terminal subunit,transketolase,Transketolase, thiamine diphosphate binding domain
dxs_2	1462133	1463068		transketolase,1-deoxy-D-xylulose-5-phosphate synthase,1-deoxy-D-xylulose-5-phosphate synthase,Transketolase, C-terminal subunit,1-deoxy-D-xylulose-5-phosphate synthase,Transketolase, C-terminal domain
entD	1463072	1463695	c	4'-phosphopantetheinyl transferase,phosphopantetheinyltransferase component of enterobactin synthase multienzyme complex,4'-phosphopantetheinyl transferase superfamily
fepA_1	1463747	1466020	c	ferrienterobactin TonB-dependent receptor (enterobactin outer-membrane receptor),Enterobactin outer-membrane receptor,outer membrane receptor FepA,Outer membrane receptor for ferrienterochelin and colicins,TonB-dependent siderophore receptor,TonB dependent receptor
fes_1	1466264	1467466		enterobactin/ferric enterobactin esterase,Ferric enterobactin esterase,enterobactin/ferric enterobactin esterase,Predicted hydrolase of the alpha/beta superfamily,Putative esterase
fes_2	1467497	1467715		enterochelin esterase (ferric enterobactin esterase),hypothetical protein,Uncharacterized protein conserved in bacteria,MbtH-like protein
entF	1467712	1471608		enterobactin synthetase component F,Enterobactin synthase component F,enterobactin synthase subunit F,Glutamate-1-semialdehyde aminotransferase,amino acid adenylation domain,AMP-binding enzyme
fepE	1471820	1472953		ferric enterobactin transport protein FepE,Ferric enterobactin transport protein fepE,LPS O-antigen length regulator,Chain length determinant protein
fepC	1472991	1473785	c	ferric enterobactin transport ATP-binding protein,Probable siderophore transport system ATP-binding protein YusV,iron-enterobactin transporter ATP-binding protein,ABC-type enterochelin transport system, ATPase component,proposed F420-0 ABC transporter, ATP-binding protein,ABC transporter
fepG	1473782	1474774	c	ferric enterobactin transport protein,Ferric enterobactin transport system permease protein fepG,iron-enterobactin transporter permease,ABC-type enterobactin transport system, permease component,proposed F420-0 ABC transporter, permease protein,FecCD transport family
fepD	1474771	1475775	c	iron-enterobactin transporter membrane protein,Ferric enterobactin transport system permease protein fepD,iron-enterobactin transporter membrane protein,ABC-type Fe3+-siderophore transport system, permease component,proposed F420-0 ABC transporter, permease protein,FecCD transport family
entS	1475887	1477125		enterobactin exporter EntS,hypothetical protein,enterobactin exporter EntS,H+ Antiporter protein,Major Facilitator Superfamily
fepB	1477175	1478113	c	ferrienterobactin-binding periplasmic protein precursor,Ferrienterobactin-binding periplasmic protein precursor,iron-enterobactin transporter periplasmic binding protein,ABC-type Fe2+-enterobactin transport system, periplasmic component,heme ABC transporter, heme-binding protein isdE,Periplasmic binding protein
entC	1478298	1479473		isochorismate synthase,Isochorismate synthase entC,isochorismate synthase EntC,Anthranilate/para-aminobenzoate synthases component I,isochorismate synthase,chorismate binding enzyme
entE_1	1479483	1481090		enterobactin synthase subunit E,2,3-dihydroxybenzoate-AMP ligase,enterobactin synthase subunit E,Uncharacterized protein conserved in bacteria,(2,3-dihydroxybenzoyl)adenylate synthase,AMP-binding enzyme
entB	1481104	1481961		isochorismatase,Isochorismatase,putative hydrolase,pyrimidine utilization protein B,Isochorismatase family
entA	1481961	1482716		2,3-dihydroxybenzoate-2,3-dehydrogenase,2,3-dihydro-2,3-dihydroxybenzoate dehydrogenase,2,3-dihydroxybenzoate-2,3-dehydrogenase,Uncharacterized conserved protein,3-oxoacyl-[acyl-carrier-protein] reductase,short chain dehydrogenase
entH	1482719	1483132		esterase,Proofreading thioesterase EntH,thioesterase,Uncharacterized protein, possibly involved in aromatic compounds catabolism,uncharacterized domain 1,Thioesterase superfamily
cstA	1483318	1485423		carbon starvation protein A,Carbon starvation protein A,carbon starvation protein A,Carbon starvation protein, predicted membrane protein,Carbon starvation protein CstA
citrobacter_01415	1485478	1485678		Uncharacterized small protein,Protein of unknown function (DUF466)
citrobacter_01416	1485727	1486344	c	ParB-like nuclease,ParB-like nuclease domain
citrobacter_01417	1486329	1487552	c	phosphoadenosine phosphosulfate reductase,Predicted phosphoadenosine phosphosulfate sulfotransferase,phosphoadenosine phosphosulfate reductase,Domain of unknown function (DUF3440)
dsbG	1487885	1488631	c	disulfide isomerase/thiol-disulfide oxidase,Thiol:disulfide interchange protein DsbG precursor,disulfide isomerase/thiol-disulfide oxidase,Protein-disulfide isomerase
ahpC	1489008	1489571		alkyl hydroperoxide reductase subunit C,Alkyl hydroperoxide reductase subunit C,alkyl hydroperoxide reductase subunit C,peroxiredoxin,AhpC/TSA family
ahpF	1489815	1491380		alkyl hydroperoxide reductase,Alkyl hydroperoxide reductase subunit F,alkyl hydroperoxide reductase subunit F,Alkyl hydroperoxide reductase, large subunit,alkyl hydroperoxide reductase, F subunit,Pyridine nucleotide-disulphide oxidoreductase
uspG_1	1491458	1491886	c	universal stress protein G,Universal stress protein G,universal stress protein UspG,Universal stress protein family
citrobacter_01423	1491997	1492086	c	hypothetical protein
rnk	1492234	1492644	c	nucleoside diphosphate kinase regulator,Regulator of nucleoside diphosphate kinase,nucleoside diphosphate kinase regulator,Transcription elongation factor,transcription elongation factor GreA,Transcription elongation factor, GreA/GreB, C-term
rutD_1	1492919	1493755		pyrimidine utilization protein D,Non-heme chloroperoxidase,acetoin dehydrogenase E2 subunit dihydrolipoyllysine-residue acetyltransferase,Ketosteroid isomerase-related protein,3-oxoadipate enol-lactonase,Alpha/beta hydrolase family
citrobacter_01427	1493852	1494475		Flavin reductase like domain
rna	1494514	1495320	c	ribonuclease I,Ribonuclease I precursor,ribonuclease I,Ribonuclease I,Ribonuclease T2 family
citT	1495432	1496895	c	citrate carrier,Citrate/succinate antiporter,transporter, divalent anion:Na+ symporter (DASS) family,Sodium:sulfate symporter transmembrane region
citG	1496921	1497829	c	2-(5''-triphosphoribosyl)-3'-dephosphocoenzyme-A synthase,triphosphoribosyl-dephospho-CoA synthase,Phosphoribosyl-dephospho-CoA transferase (holo-ACP synthetase),triphosphoribosyl-dephospho-CoA synthase CitG,ATP:dephospho-CoA triphosphoribosyl transferase
citX	1497801	1498352	c	apo-citrate lyase phosphoribosyl-dephospho-CoA transferase,2'-(5''-triphosphoribosyl)-3'-dephospho-CoA:apo-citrate lyase,Phosphoribosyl-dephospho-CoA transferase (holo-ACP synthetase),holo-ACP synthase CitX,Apo-citrate lyase phosphoribosyl-dephospho-CoA transferase
citF	1498356	1499888	c	citrate lyase subunit alpha,Citrate lyase alpha chain,citrate lyase, alpha subunit,Citrate lyase, alpha subunit (CitF)
citE	1499899	1500807	c	citrate lyase subunit beta,Citrate lyase subunit beta,Citrate lyase beta subunit,citrate (pro-3S)-lyase, beta subunit,HpcH/HpaI aldolase/citrate lyase family
citD	1500804	1501100	c	citrate lyase subunit gamma,Citrate lyase gamma chain,citrate lyase subunit gamma,Citrate lyase, gamma subunit,citrate lyase acyl carrier protein,Malonate decarboxylase delta subunit (MdcD)
citC	1501097	1502173	c	citrate (pro-3S)-lyase] ligase,[Citrate [pro-3S]-lyase] ligase,[citrate (pro-3S)-lyase] ligase,Citrate lyase ligase C-terminal domain
dpiB	1502563	1504224		two-component sensor kinase,Sensor histidine kinase DpiB,sensor histidine kinase DpiB,Signal transduction histidine kinase involved in nitrogen fixation and metabolism regulation,putative PEP-CTERM system histidine kinase,Histidine kinase-, DNA gyrase B-, and HSP90-like ATPase
dpiA	1504193	1504870		two-component response regulator,Destabilizer of plasmid inheritance,two-component response regulator DpiA,Response regulator of citrate/malate metabolism,phosphate regulon transcriptional regulatory protein PhoB,Response regulator receiver domain
dcuC	1504927	1506312	c	C4-dicarboxylate transporter DcuC,Putative cryptic C4-dicarboxylate transporter DcuD,C4-dicarboxylate transporter DcuC,C4-dicarboxylate transporter,transporter, anaerobic C4-dicarboxylate uptake C (DcuC) family,C4-dicarboxylate anaerobic carrier
pagP	1506759	1507337		antimicrobial peptide resistance and lipid A acylation protein,Lipid A palmitoyltransferase PagP precursor,phospholipid:lipid A palmitoyltransferase,Antimicrobial peptide resistance and lipid A acylation protein PagP
crcB	1507774	1508157	c	hypothetical protein,chromosome condensation membrane protein,protein CrcB,CrcB-like protein
citrobacter_01442	1508248	1509036		carbon-nitrogen hydrolase,N-carbamoyl-D-amino acid hydrolase,C-N hydrolase family amidase,NAD synthase,N-carbamoylputrescine amidase,Carbon-nitrogen hydrolase
tatE	1509166	1509369		Sec-independent protein translocase protein,Sec-independent protein translocase protein TatE,twin arginine translocase protein E,twin arginine-targeting protein translocase, TatA/E family,mttA/Hcf106 family
lipA	1509467	1510432	c	lipoyl synthase,Lipoyl synthase,lipoyl synthase,lipoyl synthase,Radical SAM superfamily
leuO_2	1510641	1511594	c	LysR family transcriptional regulator,HTH-type transcriptional regulator LeuO,putative DNA-binding transcriptional regulator,putative choline sulfate-utilization transcription factor,LysR substrate binding domain
lipB	1511894	1512535	c	lipoate-protein ligase B,Octanoyltransferase,lipoate-protein ligase B,lipoyl(octanoyl) transferase,Biotin/lipoate A/B protein ligase family
ybeD	1512638	1512901	c	hypothetical protein,hypothetical protein,Uncharacterized conserved protein,Protein of unknown function (DUF493)
dacA	1513009	1514220	c	D-alanyl-D-alanine carboxypeptidase fraction A,D-alanyl-D-alanine carboxypeptidase dacA precursor,D-alanyl-D-alanine carboxypeptidase fraction A,D-alanyl-D-alanine carboxypeptidase
rlpA	1514369	1515442	c	rare lipoprotein A,Rare lipoprotein A precursor,rare lipoprotein A,Uncharacterized protein conserved in bacteria,rare lipoprotein A,Sporulation related domain
mrdB	1515495	1516607	c	cell wall shape-determining protein,Rod shape-determining protein RodA,cell wall shape-determining protein,rod shape-determining protein RodA,Cell cycle protein
ftsI_2	1516610	1518511	c	penicillin-binding protein 2,Peptidoglycan synthase FtsI precursor,penicillin-binding protein 2,Membrane carboxypeptidase/penicillin-binding protein,penicillin-binding protein 2,Penicillin binding protein transpeptidase domain
rlmH	1518541	1519008	c	rRNA large subunit methyltransferase,Ribosomal RNA large subunit methyltransferase H,rRNA large subunit methyltransferase,Uncharacterized conserved protein,rRNA large subunit m3Psi methyltransferase RlmH,Predicted SPOUT methyltransferase
ybeB	1519012	1519329	c	hypothetical protein,ribosome-associated protein,iojap-like ribosome-associated protein,Domain of unknown function DUF143
cobC_2	1519588	1520199	c	alpha-ribazole-5'-phosphate phosphatase,Alpha-ribazole phosphatase,alpha-ribazole phosphatase,alpha-ribazole phosphatase,Histidine phosphatase superfamily (branch 1)
cobD_1	1520297	1521382		threonine-phosphate decarboxylase,Threonine-phosphate decarboxylase,threonine-phosphate decarboxylase,Histidinol dehydrogenase,threonine-phosphate decarboxylase,Aminotransferase class I and II
nadD	1521357	1522007	c	nicotinic acid mononucleotide adenylyltransferase,Nicotinate-nucleotide adenylyltransferase,nicotinic acid mononucleotide adenylyltransferase,nicotinate (nicotinamide) nucleotide adenylyltransferase,Cytidylyltransferase
holA	1522000	1523031	c	DNA polymerase III subunit delta,DNA polymerase III subunit delta,DNA polymerase III subunit delta,DNA polymerase III, delta subunit,DNA polymerase III, delta subunit
rlpB	1523031	1523621	c	rare lipoprotein B,Rare lipoprotein B,LPS-assembly lipoprotein RlpB,Lipopolysaccharide-assembly
leuS	1523636	1526344	c	leucyl-tRNA synthetase,Leucine--tRNA ligase,leucyl-tRNA synthetase,Leucyl-tRNA synthetase,leucine--tRNA ligase,tRNA synthetases class I (I, L, M and V)
citrobacter_01460	1526453	1526935		hypothetical protein,Protein of unknown function (DUF1451)
rihA_2	1527026	1527961	c	ribonucleoside hydrolase 1,Pyrimidine-specific ribonucleoside hydrolase rihA,ribonucleoside hydrolase 1,Inosine-uridine preferring nucleoside hydrolase
gltL	1528078	1528803	c	glutamate/aspartate ABC transporter ATP-binding protein,Arginine transport ATP-binding protein ArtM,glutamine ABC transporter ATP-binding protein,ABC-type histidine transport system, ATPase component,ectoine/hydroxyectoine ABC transporter, ATP-binding protein EhuA,ABC transporter
gltK_2	1528803	1529477	c	glutamate/aspartate ABC transporter permease,Glutamate/aspartate transport system permease protein gltK,glutamate/aspartate transport system permease GltK,ABC-type amino acid transport system, permease component,ectoine/hydroxyectoine ABC transporter, permease protein EhuC,Binding-protein-dependent transport system inner membrane component
gltJ_1	1529477	1530217	c	glutamate/aspartate ABC transporter permease,Glutamate/aspartate transport system permease protein gltK,glutamate/aspartate transport system permease GltK,ABC-type amino acid transport system, permease component,ectoine/hydroxyectoine ABC transporter, permease protein EhuC,Binding-protein-dependent transport system inner membrane component
lnt	1531669	1533207	c	apolipoprotein N-acyltransferase,Apolipoprotein N-acyltransferase,apolipoprotein N-acyltransferase,apolipoprotein N-acyltransferase,Carbon-nitrogen hydrolase
corC	1533231	1534109	c	magnesium and cobalt efflux protein,Magnesium and cobalt efflux protein CorC,magnesium/cobalt efflux protein CorC,Putative Mg2+ and Co2+ transporter CorC,gliding motility-associated protein GldE,Transporter associated domain
ybeY	1534207	1534674	c	putative metalloprotease,Probable rRNA maturation factor YbeY,metal-binding heat shock protein,metalloprotein, YbeY/UPF0054 family,Uncharacterized protein family UPF0054
ybeZ	1534671	1535759	c	PhoH-like protein,PhoH-like protein,hypothetical protein,Predicted ATPase related to phosphate starvation-inducible protein PhoH,PhoH-like protein
miaB	1535930	1537354	c	(dimethylallyl)adenosine tRNA methylthiotransferase,(Dimethylallyl)adenosine tRNA methylthiotransferase MiaB,(dimethylallyl)adenosine tRNA methylthiotransferase,tRNA-i(6)A37 thiotransferase enzyme MiaB,Radical SAM superfamily
ubiF	1537500	1538675		2-octaprenyl-3-methyl-6-methoxy-1,4-benzoquinol hydroxylase,2-octaprenyl-3-methyl-6-methoxy-1,4-benzoquinol hydroxylase,2-octaprenyl-3-methyl-6-methoxy-1,4-benzoquinol hydroxylase,Uncharacterized conserved protein,ubiquinone biosynthesis hydroxylase, UbiH/UbiF/VisC/COQ6 family,FAD binding domain
asnB	1539747	1541411	c	asparagine synthetase B,Asparagine synthetase B [glutamine-hydrolyzing],asparagine synthetase B,Asparagine synthase (glutamine-hydrolyzing),asparagine synthase (glutamine-hydrolyzing),Asparagine synthase
nagD	1541666	1542418	c	UMP phosphatase,hypothetical protein,UMP phosphatase,Glycerol dehydrogenase and related enzymes,HAD hydrolase, family IIA,haloacid dehalogenase-like hydrolase
nagC	1542465	1543685	c	N-acetylglucosamine repressor,Making large colonies protein,D-allose kinase,Predicted phosphosugar isomerases,ROK family protein (putative glucokinase),ROK family
nagA_2	1543694	1544860	c	N-acetylglucosamine-6-phosphate deacetylase,N-acetylglucosamine-6-phosphate deacetylase,N-acetylglucosamine-6-phosphate deacetylase,Cytosine deaminase and related metal-dependent hydrolases,N-acetylglucosamine-6-phosphate deacetylase,Amidohydrolase family
nagB_2	1544902	1545702	c	glucosamine-6-phosphate deaminase,Glucosamine-6-phosphate deaminase,glucosamine-6-phosphate deaminase,glucosamine-6-phosphate deaminase,Glucosamine-6-phosphate isomerases/6-phosphogluconolactonase
ptsG_2	1546069	1548042		PTS system N-acetyl glucosamine specific transporter subunits IIABC,EIICBA-Glc,PTS system N-acetyl glucosamine specific transporter subunits IIABC,PTS system, N-acetylglucosamine-specific IIBC component,Phosphotransferase system, EIIC
glnS	1548231	1549898		glutaminyl-tRNA synthetase,Glutamine--tRNA ligase,glutaminyl-tRNA synthetase,Glutamyl- and glutaminyl-tRNA synthetases,glutamine--tRNA ligase,tRNA synthetases class I (E and Q), catalytic domain
oprD	1550335	1551741		Porin D precursor,outer membrane porin, OprD family
citrobacter_01487	1551791	1552123		hypothetical protein
citA	1552176	1553471	c	citrate-proton symporter,Proline porter II,citrate-proton symporter,Arabinose efflux permease,MFS transporter, metabolite:H+ symporter (MHS) family protein,Sugar (and other) transporter
citB	1553526	1554665	c	citrate utilisation protein B,tricarballylate utilization protein B,CitB domain protein
ifcA	1554652	1556055	c	flavoprotein subunit of a reductase,Fumarate reductase flavoprotein subunit precursor,tricarballylate dehydrogenase,Aspartate oxidase,precorrin 3B synthase CobZ,FAD binding domain
catM_1	1556153	1557079	c	LysR family transcriptional regulator,Cat operon transcriptional regulator,nitrogen assimilation transcriptional regulator,putative choline sulfate-utilization transcription factor,LysR substrate binding domain
fur	1557212	1557658	c	ferric uptake regulator,Ferric uptake regulation protein,ferric uptake regulator,Ferric uptake regulator family
fldA	1557939	1558469	c	flavodoxin FldA,Flavodoxin-1,flavodoxin FldA,Flavodoxin,flavodoxin,Flavodoxin
citrobacter_01494	1558619	1558912	c	LexA regulated protein,LexA regulated protein,Ribbon-helix-helix protein, copG family
ybfF	1559041	1559886	c	esterase/lipase,Esterase ybfF,acyl-CoA esterase,Uncharacterized protein with an alpha/beta hydrolase fold,2-succinyl-6-hydroxy-2,4-cyclohexadiene-1-carboxylate synthase,Alpha/beta hydrolase family
seqA	1560005	1560550		replication initiation regulator SeqA,Negative modulator of initiation of replication,replication initiation regulator SeqA,Negative regulator of replication initiationR,SeqA protein
pgm	1560574	1562214		phosphoglucomutase,Phosphoglucomutase,phosphoglucomutase,phosphoglucomutase, alpha-D-glucose phosphate-specific,Phosphoglucomutase/phosphomannomutase, alpha/beta/alpha domain I
potE_1	1562271	1563590	c	putrescine transporter,Putrescine transport protein,putrescine transporter,transporter, basic amino acid/polyamine antiporter (APA) family,Amino acid permease
speC_2	1563587	1565863	c	ornithine decarboxylase,Ornithine decarboxylase, constitutive,ornithine decarboxylase,Orn/Lys/Arg decarboxylase, major domain
kdpE	1566426	1567103	c	DNA-binding transcriptional activator KdpE,KDP operon transcriptional regulatory protein KdpE,DNA-binding transcriptional activator KdpE,Response regulator of citrate/malate metabolism,phosphate regulon transcriptional regulatory protein PhoB,Response regulator receiver domain
kdpD	1567100	1569787	c	sensor protein KdpD,Sensor protein KdpD,sensor protein KdpD,Signal transduction histidine kinase regulating C4-dicarboxylate transport system,phosphate regulon sensor kinase PhoR,Osmosensitive K+ channel His kinase sensor domain
kdpC	1569777	1570352	c	potassium-transporting ATPase subunit C,potassium-transporting ATPase subunit C,K+-transporting ATPase, C subunit,K+-transporting ATPase, c chain
kdpB	1570361	1572409	c	potassium-transporting ATPase subunit B,Potassium-transporting ATPase B chain,potassium-transporting ATPase subunit B,Uncharacterized protein conserved in bacteria,K+-transporting ATPase, B subunit,E1-E2 ATPase
kdpA	1572429	1574108	c	potassium-transporting ATPase A chain,potassium-transporting ATPase subunit A,K+-transporting ATPase, A chain,K+-transporting ATPase, A subunit,Potassium-transporting ATPase A subunit
citrobacter_01505	1574506	1574712		Protein of unknown function (DUF2517)
citrobacter_01506	1574807	1575760		hypothetical protein,Uncharacterized conserved protein,Protein of unknown function (DUF523)
phrB	1575782	1577200		deoxyribodipyrimidine photolyase,Deoxyribodipyrimidine photo-lyase,deoxyribodipyrimidine photolyase,deoxyribodipyrimidine photo-lyase, 8-HDF type,FAD binding domain of DNA photolyase
ybgI	1577372	1578118		putative hydrolase-oxidase,hypothetical protein,metal-binding protein,Uncharacterized protein conserved in bacteria,dinuclear metal center protein, YbgI/SA1388 family,NIF3 (NGG1p interacting factor 3)
kipI	1578140	1578796		allophanate hydrolase subunit 1,Sporulation inhibitor kipI,Allophanate hydrolase subunit 2,conserved hypothetical protein,Allophanate hydrolase subunit 1
citrobacter_01510	1578790	1579722		allophanate hydrolase subunit 2,Allophanate hydrolase subunit 2,biotin-dependent carboxylase uncharacterized domain,Allophanate hydrolase subunit 2
ybgL	1579709	1580446		LamB/YcsF family protein,hypothetical protein,LamB/YcsF family protein,LamB/YcsF family
citrobacter_01512	1580524	1581252		Protein of unknown function (DUF969)
citrobacter_01513	1581249	1582244		Protein of unknown function (DUF979)
pcp	1582254	1582898		pyrrolidone-carboxylate peptidase,Pyrrolidone-carboxylate peptidase,pyrrolidone-carboxylate peptidase,Pyrrolidone-carboxylate peptidase (N-terminal pyroglutamyl peptidase),pyroglutamyl-peptidase I,Pyroglutamyl peptidase
nei	1582922	1583713		endonuclease VIII,DNA glycosylase/AP lyase Nei,endonuclease VIII,formamidopyrimidine-DNA glycosylase,Formamidopyrimidine-DNA glycosylase H2TH domain
abrB	1583710	1584756	c	ammonia monooxygenase,Putative ammonia monooxygenase,membrane protein AbrB duplication,Putative ammonia monooxygenase
gltA	1584943	1586226	c	type II citrate synthase,Citrate synthase,type II citrate synthase,citrate (Si)-synthase,Citrate synthase
sdhC	1586873	1587325		succinate dehydrogenase cytochrome b556 large membrane subunit,Succinate dehydrogenase cytochrome b556 subunit,succinate dehydrogenase cytochrome b556 large membrane subunit,Succinate dehydrogenase/fumarate reductase, cytochrome b subunit,succinate dehydrogenase, cytochrome b556 subunit,Succinate dehydrogenase/Fumarate reductase transmembrane subunit
sdhD	1587319	1587666		succinate dehydrogenase cytochrome b556 small membrane subunit,Succinate dehydrogenase hydrophobic membrane anchor subunit,succinate dehydrogenase cytochrome b556 small membrane subunit,succinate dehydrogenase, hydrophobic membrane anchor protein,Succinate dehydrogenase/Fumarate reductase transmembrane subunit
sdhA	1587666	1589432		succinate dehydrogenase flavoprotein subunit,Succinate dehydrogenase flavoprotein subunit,succinate dehydrogenase flavoprotein subunit,Aspartate oxidase,succinate dehydrogenase, flavoprotein subunit,FAD binding domain
sdhB	1589448	1590164		succinate dehydrogenase iron-sulfur subunit,Succinate dehydrogenase iron-sulfur subunit,succinate dehydrogenase iron-sulfur subunit,Succinate dehydrogenase/fumarate reductase, Fe-S protein subunit,succinate dehydrogenase and fumarate reductase iron-sulfur protein
sucA	1590579	1593380		2-oxoglutarate dehydrogenase E1,2-oxoglutarate dehydrogenase E1 component,2-oxoglutarate dehydrogenase E1 component,oxoglutarate dehydrogenase (succinyl-transferring), E1 component,Transketolase, pyrimidine binding domain
sucB	1593395	1594615		dihydrolipoamide succinyltransferase,Dihydrolipoyllysine-residue succinyltransferase component of 2-oxoglutarate dehydrogenase complex,dihydrolipoamide succinyltransferase,Acetyl/propionyl-CoA carboxylase, alpha subunit,dihydrolipoyllysine-residue succinyltransferase, E2 component of oxoglutarate dehydrogenase (succinyl-transferring) complex,2-oxoacid dehydrogenases acyltransferase (catalytic dom…
sucC	1594731	1595897		succinyl-CoA synthetase subunit beta,Succinyl-CoA ligase [ADP-forming] subunit beta,succinyl-CoA synthetase subunit beta,Succinyl-CoA synthetase, beta subunit,succinate-CoA ligase, beta subunit,ATP-grasp domain
sucD	1595897	1596766		succinyl-CoA synthetase subunit alpha,Succinyl-CoA ligase [ADP-forming] subunit alpha,succinyl-CoA synthetase subunit alpha,Succinyl-CoA synthetase, alpha subunit,succinate-CoA ligase, alpha subunit,CoA binding domain
citrobacter_01526	1596932	1597588	c	Asp/Glu/Hydantoin racemase
citrobacter_01527	1597585	1598004	c	hypothetical protein,Uncharacterized conserved protein,Domain of unknown function (DUF336)
citrobacter_01528	1598011	1599357	c	Na+-dependent transporter,bile acid transporter,Sodium Bile acid symporter family
citrobacter_01529	1599382	1600191	c	Uncharacterized conserved protein,Prokaryotic protein of unknown function (DUF849)
hyi_1	1600228	1601004	c	hydroxypyruvate isomerase,Hydroxypyruvate isomerase,hydroxypyruvate isomerase,Hydroxypyruvate isomerase,hydroxypyruvate isomerase,Xylose isomerase-like TIM barrel
glpR_2	1600985	1601791	c	transcriptional regulator,Glycerol-3-phosphate regulon repressor,DNA-binding transcriptional regulator AgaR,Phosphotransferase system, mannose/fructose/N-acetylgalactosamine-specific component IIB,Bacterial regulatory proteins, deoR family
fucA_1	1601801	1602448	c	sugar aldolase,L-fuculose phosphate aldolase,putative aldolase,Ribulose-5-phosphate 4-epimerase and related epimerases and aldolases,L-fuculose phosphate aldolase,Class II Aldolase and Adducin N-terminal domain
citrobacter_01533	1602445	1603707	c	PTS system, IIbc component,hypothetical protein,Uncharacterized protein conserved in bacteria,Protein of unknown function, DUF1537
pocR_1	1604080	1604973		pdu/cob regulatory protein pocR,Arabinose operon regulatory protein,DNA-binding transcriptional regulator AraC,Predicted sensor domain,YSIRK-targeted surface antigen transcriptional regulator,Predicted histidine kinase sensor domain
cysG_2	1604952	1605731	c	siroheme synthase,Siroheme synthase,uroporphyrin-III C-methyltransferase,Uroporphyrinogen-III methylase,uroporphyrinogen-III C-methyltransferase,Tetrapyrrole (Corrin/Porphyrin) Methylases
gcvA_2	1606137	1607045		LysR family transcriptional regulator,Gcv operon activator,DNA-binding transcriptional activator GcvA,putative choline sulfate-utilization transcription factor,LysR substrate binding domain
btuR_1	1607107	1607709	c	cob(I)yrinic acid a,c-diamide adenosyltransferase,Cob(I)yrinic acid a,c-diamide adenosyltransferase,cob(I)alamin adenolsyltransferase/cobinamide ATP-dependent adenolsyltransferase,Ferredoxin,cob(I)yrinic acid a,c-diamide adenosyltransferase,ATP:corrinoid adenosyltransferase BtuR/CobO/CobP
fumA_1	1607719	1609371	c	fumarate hydratase class I, aerobic,Fumarate hydratase class I, aerobic,putative fumarate hydratase,Tartrate dehydratase beta subunit/Fumarate hydratase class I, C-terminal domain,hydrolyase, tartrate beta subunit/fumarate domain protein, Fe-S type,Fumarate hydratase (Fumerase)
glsA2_1	1609485	1610486	c	glutaminase 2,Glutaminase 1,glutaminase,glutaminase A,Glutaminase
gltP_1	1610557	1611864	c	sodium/dicarboxylate symporter,Glutamate-aspartate carrier protein,C4-dicarboxylate transporter DctA,Sodium:dicarboxylate symporter family
citrobacter_01541	1612035	1612352	c	hypothetical protein
citrobacter_01542	1612349	1613719	c	Predicted acyl-CoA transferases/carnitine dehydratase,Protein of unknown function (DUF1446)
citrobacter_01543	1613723	1614964	c	Methylaspartate ammonia-lyase,Methylaspartate ammonia-lyase,methylaspartate ammonia-lyase,Methylaspartate ammonia-lyase C-terminus
mutE	1614964	1616409	c	Methylaspartate mutase E chain,methylaspartate mutase, E subunit,Methylaspartate mutase E chain (MutE)
citrobacter_01545	1616428	1617816	c	conserved hypothetical protein
mamA	1617816	1618265	c	methylaspartate mutase subunit S,Methylaspartate mutase S chain,methylaspartate mutase subunit S,Predicted cobalamin binding protein,methylaspartate mutase, S subunit,B12 binding domain
citrobacter_01547	1618349	1618471		hypothetical protein
mngR_1	1618763	1619518	c	DNA-binding transcriptional repressor MngR,hypothetical protein,DNA-binding transcriptional repressor MngR,Transcriptional regulators,trehalose operon repressor,UTRA domain
hrsA	1619659	1621575		PTS system 2-O-a-mannosyl-D-glycerate specific transporter subunit IIABC,Putative PTS system EIIABC component,PTS system 2-O-a-mannosyl-D-glycerate specific transporter subunit IIABC,PTS system, Fru family, IIC component,Phosphoenolpyruvate-dependent sugar phosphotransferase system, EIIA 2
mngB	1621595	1624228		alpha-mannosidase,Mannosylglycerate hydrolase,alpha-mannosidase,Alpha-mannosidase,Glycosyl hydrolases family 38 N-terminal domain
cydA	1624910	1626478		cytochrome d ubiquinol oxidase subunit 1,Cytochrome d ubiquinol oxidase subunit 1,cytochrome d terminal oxidase subunit 1,Bacterial Cytochrome Ubiquinol Oxidase
cydB_1	1626494	1627633		cytochrome d ubiquinol oxidase subunit 2,Cytochrome d ubiquinol oxidase subunit 2,cytochrome d ubiquinol oxidase subunit 2,cytochrome d ubiquinol oxidase, subunit II,Cytochrome oxidase subunit II
ybgT	1627648	1627761		hypothetical protein,Predicted outer membrane lipoprotein,cyd operon protein YbgT,Membrane bound YbgT-like protein
citrobacter_01554	1627761	1628054		hypothetical protein,cyd operon protein YbgE,Cyd operon protein YbgE (Cyd_oper_YbgE)
ybgC	1628371	1628775		acyl-CoA thioester hydrolase,Acyl-CoA thioester hydrolase YbgC,acyl-CoA thioesterase YbgC,Acyl-ACP thioesterase,tol-pal system-associated acyl-CoA thioesterase,Thioesterase superfamily
tolQ	1628772	1629464		colicin import protein,hypothetical protein,colicin uptake protein TolQ,Uncharacterized conserved protein,protein TolQ,MotA/TolQ/ExbB proton channel family
tolR	1629468	1629896		colicin uptake protein TolR,hypothetical protein,colicin uptake protein TolR,protein TolR,Biopolymer transport protein ExbD/TolR
tolA	1629959	1631200		colicin import protein,hypothetical protein,cell envelope integrity inner membrane protein TolA,Membrane protein involved in colicin uptake,protein TolA,TolA C-terminal
tolB	1631332	1632624		translocation protein TolB,hypothetical protein,translocation protein TolB,Tol-Pal system beta propeller repeat protein TolB,WD40-like Beta Propeller Repeat
pal	1632659	1633177		peptidoglycan-associated lipoprotein,Peptidoglycan-associated lipoprotein precursor,peptidoglycan-associated outer membrane lipoprotein,Outer membrane protein and related peptidoglycan-associated (lipo)proteins,peptidoglycan-associated lipoprotein,OmpA family
ybgF	1633187	1633981		tol-pal system protein YbgF,hypothetical protein,tol-pal system protein YbgF,DNA uptake lipoprotein,tol-pal system protein YbgF,Tetratricopeptide repeat
nadA	1635350	1636396		quinolinate synthetase,Quinolinate synthase A,quinolinate synthetase,quinolinate synthetase complex, A subunit,Quinolinate synthetase A protein
pnuC	1636422	1637141		nicotinamide mononucleotide transport protein,Nicotinamide riboside transporter pnuC,nicotinamide riboside transporter PnuC,Nicotinamide mononucleotide transporter,nicotinamide mononucleotide transporter PnuC,Nicotinamide mononucleotide transporter
zitB	1637138	1638079	c	zinc transporter,Zinc transporter zitB,zinc transporter ZitB,Predicted Co/Zn/Cd cation transporters,cation diffusion facilitator family transporter,Cation efflux family
citrobacter_01570	1638194	1638568	c	hypothetical protein
aroG_1	1638885	1639937		phospho-2-dehydro-3-deoxyheptonate aldolase,Phospho-2-dehydro-3-deoxyheptonate aldolase, Phe-sensitive,phospho-2-dehydro-3-deoxyheptonate aldolase,3-deoxy-7-phosphoheptulonate synthase,DAHP synthetase I family
gpmA	1639994	1640746	c	phosphoglyceromutase,2,3-bisphosphoglycerate-dependent phosphoglycerate mutase,phosphoglyceromutase,phosphoglycerate mutase 1 family,Histidine phosphatase superfamily (branch 1)
galM_1	1640978	1642018	c	aldose 1-epimerase,Aldose 1-epimerase,galactose-1-epimerase,galactose mutarotase,Aldose 1-epimerase
galK	1642012	1643160	c	galactokinase,Galactokinase,galactokinase,Galactokinase,galactokinase,Galactokinase galactose-binding signature
galT	1643163	1644209	c	galactose-1-phosphate uridylyltransferase,Galactose-1-phosphate uridylyltransferase,galactose-1-phosphate uridylyltransferase,galactose-1-phosphate uridylyltransferase,Galactose-1-phosphate uridyl transferase, N-terminal domain
galE_1	1644218	1645234	c	UDP-galactose-4-epimerase,UDP-glucose 4-epimerase,UDP-galactose-4-epimerase,Uncharacterized conserved protein,UDP-glucose 4-epimerase,NAD dependent epimerase/dehydratase family
ykoD	1645441	1646913	c	putative molybdenum transport ATP-binding protein ModF,Putative HMP/thiamine import ATP-binding protein YkoD,putative molybdenum transport ATP-binding protein ModF,ABC-type Na+ transport system, ATPase component,ABC transporter, ATP-binding subunit, PQQ-dependent alcohol dehydrogenase system,ABC transporter
cynR_1	1647162	1648058		LysR family transcriptional regulator,Cyn operon transcriptional activator,DNA-binding transcriptional regulator CynR,aminoethylphosphonate catabolism associated LysR family transcriptional regulator,Bacterial regulatory helix-turn-helix protein, lysR family
scpC	1648055	1649533	c	Propionyl-CoA:succinate CoA transferase,succinate CoA transferase,Acetyl-CoA hydrolase/transferase N-terminal domain
scpB	1649553	1650338	c	carnitinyl-CoA dehydratase,Methylmalonyl-CoA decarboxylase,methylmalonyl-CoA decarboxylase,phenylacetate degradation probable enoyl-CoA hydratase PaaB,Enoyl-CoA hydratase/isomerase family
argK	1650349	1651344	c	Probable GTPase ArgK,membrane ATPase/protein kinase,LAO/AO transport system ATPase,ArgK protein
scpA	1651337	1653481	c	Methylmalonyl-CoA mutase,methylmalonyl-CoA mutase,Predicted cobalamin binding protein,methylmalonyl-CoA mutase N-terminal domain,Methylmalonyl-CoA mutase
modE	1653674	1654462	c	DNA-binding transcriptional regulator ModE,Transcriptional regulator modE,DNA-binding transcriptional regulator ModE,Molybdopterin-binding protein,ModE molybdate transport repressor domain,TOBE domain
ybhT	1654591	1654740		Uncharacterized membrane protein ybhT,Protein of unknown function (DUF2592)
modA	1654973	1655746		molybdate ABC transporter substrate-binding protein,Molybdate-binding periplasmic protein precursor,molybdate transporter periplasmic protein,Accessory colonization factor AcfC, contains ABC-type periplasmic domain,molybdate ABC transporter, periplasmic molybdate-binding protein,Bacterial extracellular solute-binding protein
modB	1655746	1656435		molybdate ABC transporter permease protein,Molybdenum transport system permease protein modB,molybdate ABC transporter permease protein,ABC-type molybdate transport system, permease component,molybdate ABC transporter, permease protein,Binding-protein-dependent transport system inner membrane component
modC	1656438	1657496		molybdate transporter ATP-binding protein,Sulfate/thiosulfate import ATP-binding protein CysA,molybdate transporter ATP-binding protein,ABC-type molybdate transport system, ATPase component,molybdate ABC transporter, ATP-binding protein,ABC transporter
ywpJ	1657497	1658315	c	phosphotransferase,Uncharacterized phosphatase YwpJ,pyridoxal phosphate (PLP) phosphatase,Predicted hydrolase (HAD superfamily),Cof-like hydrolase,haloacid dehalogenase-like hydrolase
pgl	1658478	1659473		6-phosphogluconolactonase,6-phosphogluconolactonase,6-phosphogluconolactonase,3-carboxymuconate cyclase,Lactonase, 7-bladed beta-propeller
ybhC	1659539	1660822	c	putative pectinesterase,Putative acyl-CoA thioester hydrolase ybhC precursor,acyl-CoA thioesterase,Pectinesterase
hutI	1661045	1662268		imidazolonepropionase,Imidazolonepropionase,imidazolonepropionase,Cytosine deaminase and related metal-dependent hydrolases,imidazolonepropionase,Amidohydrolase family
hutG	1662265	1663206		formimidoylglutamase,Formimidoylglutamase,formimidoylglutamase,Arginase/agmatinase/formimionoglutamate hydrolase, arginase family,formimidoylglutamase,Arginase family
hutC_1	1663231	1663956		histidine utilization repressor,HTH-type transcriptional repressor yvoA,histidine utilization repressor,Transcriptional regulators,histidine utilization repressor,UTRA domain
hutU	1664126	1665811		urocanate hydratase,Urocanate hydratase,urocanate hydratase,urocanate hydratase,Urocanase
hutH	1665813	1667333		histidine ammonia-lyase,Histidine ammonia-lyase,histidine ammonia-lyase,histidine ammonia-lyase,Phenylalanine and histidine ammonia-lyase
ybhB	1667428	1667904	c	phosphatidylethanolamine-binding protein,hypothetical protein,putative kinase inhibitor protein,Phospholipid-binding protein,Raf kinase inhibitor-like protein, YbhB/YbcL family,Phosphatidylethanolamine-binding protein
bioA	1667963	1669252	c	adenosylmethionine--8-amino-7-oxononanoate transaminase,Adenosylmethionine-8-amino-7-oxononanoate aminotransferase,adenosylmethionine--8-amino-7-oxononanoate transaminase,4-aminobutyrate aminotransferase and related aminotransferases,adenosylmethionine-8-amino-7-oxononanoate transaminase,Aminotransferase class-III
bioB	1669329	1670369		biotin synthetase,Biotin synthase,biotin synthase,biotin synthase,Biotin and Thiamin Synthesis associated domain
bioF_1	1670366	1671523		8-amino-7-oxononanoate synthase,8-amino-7-oxononanoate synthase,8-amino-7-oxononanoate synthase,7-keto-8-aminopelargonate synthetase and related enzymes,8-amino-7-oxononanoate synthase,Aminotransferase class I and II
bioC	1671507	1672262		biotin biosynthesis protein BioC,Malonyl-CoA O-methyltransferase BioC,biotin biosynthesis protein BioC,Trans-aconitate methyltransferase,biotin biosynthesis protein BioC,Methyltransferase domain
bioD	1672255	1672941		dithiobiotin synthetase,ATP-dependent dethiobiotin synthetase BioD 1,dithiobiotin synthetase,dethiobiotin synthase,CobQ/CobB/MinD/ParA nucleotide binding domain
citrobacter_01602	1673221	1673367	c	hypothetical protein
uvrB	1673506	1675527		excinuclease ABC subunit B,Excinuclease ABC subunit B,excinuclease ABC subunit B,Superfamily II DNA/RNA helicase required for DNA uptake (late competence protein),excinuclease ABC subunit B,Ultra-violet resistance protein B
citrobacter_01604	1675635	1676543	c	hypothetical protein,LPPG:FO 2-phospho-L-lactate transferase,conserved hypothetical protein,Uncharacterised protein family UPF0052
moaB	1677955	1678467		molybdenum cofactor biosynthesis protein B,Molybdenum cofactor biosynthesis protein B,bifunctional molybdenum cofactor biosynthesis protein MoaC/MogA,Molybdopterin biosynthesis enzyme,molybdenum cofactor biosynthesis protein B,Probable molybdopterin binding domain
moaC	1678473	1678958		molybdenum cofactor biosynthesis protein MoaC,Molybdenum cofactor biosynthesis protein C,molybdenum cofactor biosynthesis protein MoaC,molybdenum cofactor biosynthesis protein C,MoaC family
moaD	1678951	1679196		molybdopterin synthase small subunit,Sulfur carrier protein moaD,molybdopterin synthase small subunit,molybdopterin converting factor, subunit 1,ThiS family
moaE	1679198	1679650		molybdopterin guanine dinucleotide biosynthesis protein MoaE,Molybdopterin synthase catalytic subunit,molybdopterin guanine dinucleotide biosynthesis protein MoaE,Molybdopterin converting factor, large subunit,MoaE protein
ybhL	1679705	1680409		Inner membrane protein YbhL,Inhibitor of apoptosis-promoting Bax1
ybhN	1680480	1681442	c	Inner membrane protein ybhN,conserved hypothetical protein,Uncharacterised protein family (UPF0104)
ybhO	1681442	1682683	c	phospholipase,Putative cardiolipin synthase YbhO,cardiolipin synthase 2,cardiolipin synthase,Phospholipase D Active site motif
citrobacter_01613	1682680	1683438	c	endonuclease/exonuclease/phosphatase,hypothetical protein,Uncharacterized protein conserved in bacteria,Endonuclease/Exonuclease/phosphatase family
ybhQ	1683571	1683981		Inner membrane protein ybhQ,Putative inner membrane protein YbhQ
ybhR	1683943	1685049	c	ABC transporter permease,Inner membrane transport permease ybhR,inner membrane transport permease,ABC-type transport system involved in multi-copper enzyme maturation, permease component,daunorubicin resistance ABC transporter membrane protein,ABC-2 family transporter protein
ybhS	1685060	1686193	c	ABC transporter permease,Inner membrane transport permease ybhS,ABC-type transport system involved in multi-copper enzyme maturation, permease component,ABC transporter efflux protein, DrrB family,ABC-2 family transporter protein
ybhF_2	1686186	1687922	c	ABC transporter ATP-binding protein,Uncharacterized ABC transporter ATP-binding protein YbhF,nodulation ABC transporter NodI,ABC-type Na+ transport system, ATPase component,daunorubicin resistance ABC transporter, ATP-binding protein,ABC transporter
macA_1	1687915	1688910	c	membrane fusion protein of a type I secretion system,Macrolide-specific efflux protein macA precursor,putative efflux pump membrane fusion protein,efflux pump membrane protein,HlyD family secretion protein
citrobacter_01619	1688910	1689584	c	putative DNA-binding transcriptional regulator,putative DNA-binding transcriptional regulator,transcriptional repressor BetI,Domain of unknown function (DUF1956)
rhlE	1689816	1691177		ATP-dependent RNA helicase RhlE,ATP-dependent RNA helicase rhlE,ATP-dependent RNA helicase RhlE,Predicted transporter component,ATP-dependent DNA helicase RecQ,DEAD/DEAH box helicase
hutC_2	1691846	1692580	c	histidine utilization repressor,hypothetical protein,DNA-binding transcriptional regulator FrlR,Transcriptional regulators,histidine utilization repressor,Bacterial regulatory proteins, gntR family
pcaB_1	1692841	1694136		3-carboxy-cis,cis-muconate cycloisomerase,3-carboxy-cis,cis-muconate cycloisomerase,3-carboxy-cis,cis-muconate cycloisomerase,Adenylosuccinate lyase,3-carboxy-cis,cis-muconate cycloisomerase,Lyase
ybhI_1	1694170	1695591		Sodium:sulfate symporter,Inner membrane protein ybhI,transporter, divalent anion:Na+ symporter (DASS) family,Sodium:sulfate symporter transmembrane region
dinG_1	1695800	1697950		ATP-dependent DNA helicase DinG,Probable ATP-dependent helicase dinG homolog,ATP-dependent DNA helicase DinG,putative DnaQ family exonuclease/DinG family helicase,DEAD_2
citrobacter_01625	1697977	1698945		glycosyl transferase family protein,glycosyl transferase family protein,anthranilate phosphoribosyltransferase,Glycosyl transferase family, helical bundle domain
bhsA_2	1699053	1699313	c	Multiple stress resistance protein BhsA precursor,hypothetical protein,Protein of unknown function (DUF1471)
ybiI_2	1699620	1699865	c	zinc ion binding protein,hypothetical protein,hypothetical protein,DnaK suppressor protein,phage/conjugal plasmid C-4 type zinc finger protein, TraR family,Prokaryotic dksA/traR C4-type zinc finger
bhsA_3	1699987	1700247	c	Multiple stress resistance protein BhsA precursor,hypothetical protein,Protein of unknown function (DUF1471)
rlmF	1700534	1701460		putative SAM-dependent methyltransferase,Ribosomal RNA large subunit methyltransferase F,23S rRNA mA1618 methyltransferase,Protein of unknown function (DUF890)
kefA_2	1701457	1703697	c	potassium efflux protein KefA,Potassium efflux system KefA precursor,putative mechanosensitive channel protein,Mechanosensitive ion channel
glnQ_2	1703815	1704537	c	glutamine ABC transporter ATP-binding protein,Glutamine transport ATP-binding protein GlnQ,glutamine ABC transporter ATP-binding protein,ABC-type histidine transport system, ATPase component,ectoine/hydroxyectoine ABC transporter, ATP-binding protein EhuA,ABC transporter
glnP	1704534	1705193	c	glutamine ABC transporter permease,Glutamine transport system permease protein glnP,glutamine ABC transporter permease protein,ABC-type amino acid transport system, permease component,ectoine/hydroxyectoine ABC transporter, permease protein EhuC,Binding-protein-dependent transport system inner membrane component
glnH_1	1705281	1706027	c	glutamine ABC transporter periplasmic protein,Glutamine-binding periplasmic protein precursor,glutamine ABC transporter periplasmic protein,Response regulator containing a CheY-like receiver domain and a GGDEF domain,lysine-arginine-ornithine-binding periplasmic protein,Bacterial extracellular solute-binding proteins, family 3
dps	1706392	1706895	c	DNA starvation/stationary phase protection protein Dps,DNA protection during starvation protein,DNA starvation/stationary phase protection protein Dps,Ferritin-like domain
rhtA	1707205	1708092	c	threonine and homoserine efflux system,Inner membrane transporter rhtA,threonine and homoserine efflux system,Predicted permease, DMT superfamily,carboxylate/amino acid/amine transporter,EamA-like transporter family
ompX	1708481	1708996		outer membrane protein X,Outer membrane protein X precursor,outer membrane protein X,Opacity protein and related surface antigens,Enterobacterial Ail/Lom protein
eptb_2	1709061	1710647	c	phosphoethanolamine transferase,Putative phosphoethanolamine transferase ybiP,hypothetical protein,Predicted membrane-associated, metal-dependent hydrolase,Sulfatase
citrobacter_01638	1710925	1711053	c	hypothetical protein
mntR	1711239	1711712		manganese transport regulator MntR,Manganese transport regulator,manganese transport regulator MntR,Transcriptional regulators,Iron dependent repressor, metal binding and dimerisation domain
ybiR	1711709	1712818		Inner membrane protein YbiR,transporter, divalent anion:Na+ symporter (DASS) family,Citrate transporter
ybiS	1712884	1713804	c	peptidoglycan-binding protein,Probable L,D-transpeptidase YbiS precursor,L,D-transpeptidase,L,D-transpeptidase catalytic domain
yheS_2	1714022	1715617		ABC transporter ATP-binding protein,Uncharacterized ABC transporter ATP-binding protein YheS,ABC transporter ATP-binding protein,ATP-dependent transcriptional regulator,ATP-binding cassette protein, ChvD family,ABC transporter
yicI_2	1715799	1718162	c	glycosyl hydrolase,Alpha-xylosidase,putative alpha-glucosidase,Glycosyl hydrolases family 31
exuT_2	1718180	1719481	c	major Facilitator Superfamily transporter,Hexuronate transporter,regulatory protein UhpC,Arabinose efflux permease,D-galactonate transporter,Major Facilitator Superfamily
cytR_1	1719767	1720840		transcriptional regulator,HTH-type transcriptional repressor CytR,DNA-binding transcriptional regulator CytR,catabolite control protein A,Periplasmic binding proteins and sugar binding domain of LacI family
ybiU	1720837	1722099	c	hypothetical protein,Protein of unknown function (DUF1479)
supH	1722248	1723063	c	hydrolase,Sugar phosphatase SupH,phosphoglycolate phosphatase,Predicted hydrolase (HAD superfamily),Cof-like hydrolase,haloacid dehalogenase-like hydrolase
pflF	1723210	1725642	c	formate acetyltransferase 3 (pyruvate formate lyase 3),4-hydroxyphenylacetate decarboxylase large subunit,putative formate acetyltransferase 2,glycyl radical enzyme, PFL2/glycerol dehydratase family,Pyruvate formate lyase
pflE	1725647	1726546	c	pyruvate formate-lyase 3-activating enzyme,4-hydroxyphenylacetate decarboxylase activating enzyme,pyruvate formate lyase II activase,glycyl-radical enzyme activating protein family,Radical SAM superfamily
fsaA	1726676	1727338		fructose-6-phosphate aldolase,Fructose-6-phosphate aldolase 1,fructose-6-phosphate aldolase,Transaldolase,fructose-6-phosphate aldolase,Transaldolase
moeB_1	1727427	1728185	c	molybdopterin biosynthesis protein,Molybdopterin-synthase adenylyltransferase,molybdopterin biosynthesis protein MoeB,molybdopterin synthase sulfurylase MoeB,ThiF family
moeA	1728185	1729420	c	molybdopterin biosynthesis protein MoeA,Molybdopterin molybdenumtransferase,molybdopterin biosynthesis protein MoeA,Molybdopterin biosynthesis enzyme,molybdenum cofactor synthesis domain,MoeA N-terminal region (domain I and II)
iaaA_1	1729605	1730570		L-asparaginase,Isoaspartyl peptidase precursor,isoaspartyl peptidase,Asparaginase
gsiA_1	1730557	1732428		glutathione transporter ATP-binding protein,Glutathione import ATP-binding protein GsiA,glutathione transporter ATP-binding protein,ABC-type oligopeptide transport system, ATPase component,nickel import ATP-binding protein NikD,ABC transporter
gsiB	1732457	1733995		ABC transporter substrate-binding protein,Glutathione-binding protein gsiB precursor,glutathione ABC transporter substrate-binding protein GsiB,ABC-type oligopeptide transport system, periplasmic component,nickel ABC transporter, nickel/metallophore periplasmic binding protein,Bacterial extracellular solute-binding proteins, family 5 Middle
gsiC	1734013	1734933		ABC transporter permease,Glutathione transport system permease protein gsiC,glutathione ABC transporter permease GsiC,nickel ABC transporter, permease subunit NikB,Binding-protein-dependent transport system inner membrane component
gsiD	1734936	1735847		ABC transporter permease,Glutathione transport system permease protein gsiD,glutathione ABC transporter permease GsiD,ABC-type antimicrobial peptide transport system, permease component,nickel ABC transporter, permease subunit NikC,Binding-protein-dependent transport system inner membrane component
rimO	1735935	1737260	c	radical SAM superfamily protein,Ribosomal protein S12 methylthiotransferase RimO,ribosomal protein S12 methylthiotransferase,ribosomal protein S12 methylthiotransferase RimO,Radical SAM superfamily
bssR	1737491	1737874		biofilm regulator,biofilm formation regulatory protein BssR,Biofilm formation protein (YliH/bssR)
yliI	1737980	1739095		soluble aldose sugar dehydrogenase,Soluble aldose sugar dehydrogenase yliI precursor,dehydrogenase, PQQ-dependent, s-GDH family,Glucose / Sorbosone dehydrogenase
gstB_1	1739101	1739727	c	glutathione S-transferase,Glutathione S-transferase GstB,glutathionine S-transferase,maleylacetoacetate isomerase,Glutathione S-transferase, N-terminal domain
dacC	1739975	1741177		D-alanyl-D-alanine carboxypeptidase fraction C,D-alanyl-D-alanine carboxypeptidase dacC precursor,D-alanyl-D-alanine carboxypeptidase fraction C,D-alanyl-D-alanine carboxypeptidase
deoR_2	1741226	1741984	c	DNA-binding transcriptional repressor DeoR,Deoxyribose operon repressor,DNA-binding transcriptional repressor DeoR,Bacterial regulatory proteins, deoR family
ybjG	1742056	1742664	c	undecaprenyl pyrophosphate phosphatase,Putative undecaprenyl-diphosphatase ybjG,undecaprenyl pyrophosphate phosphatase,PAP2 superfamily
mdtM_1	1742959	1744191		multidrug resistance protein,Chloramphenicol resistance pump Cmr,multidrug efflux system translocase MdfA,Arabinose efflux permease,drug resistance transporter, Bcr/CflA subfamily,Major Facilitator Superfamily
ybjI	1744288	1745100	c	hydrolase,Phosphatase YbjI,phosphoglycolate phosphatase,Predicted hydrolase (HAD superfamily),Cof-like hydrolase,haloacid dehalogenase-like hydrolase
ybjJ	1745101	1746309	c	major facilitator superfamily protein,Inner membrane protein ybjJ,putative transporter,Arabinose efflux permease,D-galactonate transporter,Major Facilitator Superfamily
kstR2	1746391	1746930		TetR family transcriptional regulator,HTH-type transcriptional repressor KstR2,transcriptional regulator BetI,transcriptional repressor BetI,Bacterial regulatory proteins, tetR family
xerC_1	1747153	1748205	c	phage integrase,Tyrosine recombinase XerC,site-specific tyrosine recombinase XerC,Site-specific recombinase XerD,tyrosine recombinase XerC,Phage integrase family
citrobacter_01670	1748394	1748585	c	hypothetical protein
citrobacter_01671	1748601	1749170	c	Bacteriophage CI repressor helix-turn-helix domain
citrobacter_01672	1749296	1749517		hypothetical protein
citrobacter_01673	1749550	1750059		Phage regulatory protein CII (CP76)
citrobacter_01674	1750067	1750267		Protein of unknown function (DUF2724)
citrobacter_01675	1750231	1750572		hypothetical protein
citrobacter_01676	1750640	1750873		Protein of unknown function (DUF2732)
ybiI_3	1750873	1751100		zinc ion binding protein,hypothetical protein,hypothetical protein,DnaK suppressor protein,phage/conjugal plasmid C-4 type zinc finger protein, TraR family,Prokaryotic dksA/traR C4-type zinc finger
dam_2	1751097	1751954		DNA adenine methylase,DNA adenine methylase,DNA adenine methylase,Site-specific DNA methylase,DNA adenine methylase,D12 class N6 adenine-specific DNA methyltransferase
A_2	1751951	1754365		phage DNA replication protein,Bacteriophage replication gene A protein (GPA)
citrobacter_01680	1754519	1754707		hypothetical protein
dinI_4	1754718	1754951		damage-inducible protein,DNA-damage-inducible protein I,DNA damage-inducible protein I,DinI-like family
citrobacter_01682	1755315	1756124		conserved hypothetical protein
citrobacter_01683	1756144	1756806		hypothetical protein
citrobacter_01684	1756816	1757664		hypothetical protein
Q_2	1757702	1758736	c	capsid portal protein,phage portal protein, PBSX family,Phage portal protein
P_2	1758736	1760502	c	large terminase subunit,Uncharacterized conserved protein,Terminase-like family
O_2	1760645	1761478		capsid scaffolding protein,Phage capsid scaffolding protein (GPO) serine peptidase
N_2	1761495	1762553		major capsid protein,phage major capsid protein, P2 family,Phage major capsid protein, P2 family
M_2	1762557	1763207		small terminase subunit,Phage small terminase subunit
L_2	1763304	1763768		capsid completion protein,Phage head completion protein (GPL)
X_2	1763768	1763971		phage tail protein,Phage Tail Protein X
citrobacter_01692	1763975	1764190		hypothetical protein
lys_2	1764171	1764683		phage lysozyme,Phage-related lysozyme (muraminidase),Phage lysozyme
citrobacter_01694	1764685	1765062		hypothetical protein
citrobacter_01695	1765059	1765487		phage lysis regulatory protein, LysB family
R_2	1765583	1766014		phage tail completion protein R,P2 phage tail completion protein R (GpR)
S_2	1766007	1766453		phage tail completion protein S,Mu-like prophage protein gpG,phage virion morphogenesis protein,Phage virion morphogenesis family
V_2	1766522	1767100		phage tail spike protein,Phage P2 baseplate assembly protein gpV,phage baseplate assembly protein V,Phage-related baseplate assembly protein
W_2	1767097	1767456		phage baseplate assembly protein W,Gene 25-like lysozyme
J_2	1767443	1768351		phage baseplate assembly protein J,Uncharacterized homolog of phage Mu protein gp47,Baseplate J-like protein
I_2	1768344	1768949		phage tail protein,Bacteriophage P2-related tail formation protein,phage tail protein I,Phage tail protein (Tail_P2_I)
H_2	1768946	1770340		phage tail fiber protein
citrobacter_01703	1770353	1770760		phage tail fiber assembly protein,Caudovirales tail fibre assembly protein
citrobacter_01704	1770732	1771175	c	phage tail fiber assembly protein,Caudovirales tail fibre assembly protein
gin_2	1771600	1772166		phage DNA invertase,DNA-invertase hin,multiple promoter invertase,Resolvase, N terminal domain
fI_2	1772309	1773481		phage tail sheath protein,Phage tail sheath protein
fII_2	1773491	1774006		phage tail tube protein,phage major tail tube protein,Phage tail tube protein FII
E_2	1774061	1774363		phage tail protein,Phage tail protein E
T_2	1774490	1777567		phage tail tape measure protein,Phage-related minor tail protein,phage tail tape measure protein, TP901 family, core region,Phage-related minor tail protein
U_2	1777564	1778049		phage tail protein,Phage protein U,Phage P2 GpU
D_2	1778046	1779146		phage tail protein,Phage protein D,Phage late control gene D protein (GPD)
citrobacter_01712	1779237	1779455		DNA-binding transcriptional regulator,Ogr/Delta-like zinc finger
citrobacter_01714	1779691	1781376	c	transport protein,putative transporter,Predicted permease,aspartate-alanine antiporter,Predicted Permease Membrane Region
ybjM	1781645	1782022		Inner membrane protein ybjM,Putative inner membrane protein of Enterobacteriaceae
grxA	1782062	1782325	c	glutaredoxin 1,Glutaredoxin-1,glutaredoxin 1,glutaredoxin, GrxA family,Glutaredoxin
citrobacter_01717	1782504	1782785		hypothetical protein,Protein of unknown function (DUF1418)
nfsA	1782769	1783491		oxygen-insensitive NADPH nitroreductase,Oxygen-insensitive NADPH nitroreductase,nitroreductase A,5,6-dimethylbenzimidazole synthase,Nitroreductase family
rimK	1783552	1784454		ribosomal protein S6 modification protein,Alpha-aminoadipate--lysW ligase lysX,ribosomal protein S6 modification protein,Glutathione synthase/Ribosomal protein S6 modification enzyme (glutaminyl transferase),alpha-L-glutamate ligases, RimK family,RimK-like ATP-grasp domain
citrobacter_01720	1784545	1785021		Putative bacterial sensory transduction regulator
potF_1	1785386	1786498		putrescine transporter subunit: periplasmic-binding component of ABC superfamily,Putrescine-binding periplasmic protein precursor,putrescine transporter subunit: periplasmic-binding component of ABC superfamily,ABC-type uncharacterized transport system, periplasmic component,Bacterial extracellular solute-binding protein
potG	1786595	1787728		putrescine transporter ATP-binding subunit,Spermidine/putrescine import ATP-binding protein PotA,putrescine transporter ATP-binding subunit,ABC-type spermidine/putrescine transport systems, ATPase components,polyamine ABC transporter, ATP-binding protein,ABC transporter
potH	1787738	1788691		putrescine transporter subunit: membrane component of ABC superfamily,Putrescine transport system permease protein PotH,putrescine transporter subunit: membrane component of ABC superfamily,ABC-type spermidine/putrescine transport systems, ATPase components,putative 2-aminoethylphosphonate ABC transporter, permease protein,Binding-protein-dependent transport system inner membrane component
ydcV_1	1788688	1789533		putrescine transporter subunit: membrane component of ABC superfamily,Inner membrane ABC transporter permease protein ydcV,putrescine transporter subunit: membrane component of ABC superfamily,ABC-type molybdate transport system, permease component,2-aminoethylphosphonate ABC transport system, membrane component PhnV,Binding-protein-dependent transport system inner membrane component
ybjO	1789593	1790081		Inner membrane protein ybjO,Protein of unknown function (DUF2593)
rumB	1790122	1791267		23S rRNA methyluridine methyltransferase,23S rRNA (uracil(747)-C(5))-methyltransferase RlmC,23S rRNA methyluridine methyltransferase,Predicted O-methyltransferase,23S rRNA (uracil-5-)-methyltransferase RumB,tRNA (Uracil-5-)-methyltransferase
artJ	1791362	1792093	c	arginine ABC transporter substrate-binding protein,ABC transporter arginine-binding protein 1 precursor,putative ABC transporter arginine-biding protein,Response regulator containing a CheY-like receiver domain and a GGDEF domain,lysine-arginine-ornithine-binding periplasmic protein,Bacterial extracellular solute-binding proteins, family 3
artM_1	1792263	1792931	c	arginine transporter permease subunit ArtM,Arginine ABC transporter permease protein ArtM,arginine transporter permease subunit ArtM,ABC-type amino acid transport system, permease component,ectoine/hydroxyectoine ABC transporter, permease protein EhuC,Binding-protein-dependent transport system inner membrane component
artQ_1	1792931	1793647	c	arginine transporter permease subunit ArtQ,Arginine ABC transporter permease protein ArtQ,arginine transporter permease subunit ArtQ,ABC-type amino acid transport system, permease component,ectoine/hydroxyectoine ABC transporter, permease protein EhuD,Binding-protein-dependent transport system inner membrane component
artI	1793654	1794385	c	arginine ABC transporter substrate-binding protein,Putative ABC transporter arginine-binding protein 2 precursor,putative ABC transporter arginine-biding protein,Response regulator containing a CheY-like receiver domain and a GGDEF domain,lysine-arginine-ornithine-binding periplasmic protein,Bacterial extracellular solute-binding proteins, family 3
artP	1794402	1795130	c	arginine transporter ATP-binding subunit,Arginine transport ATP-binding protein ArtP,arginine transporter ATP-binding subunit,ABC-type arginine transport system, ATPase component,ectoine/hydroxyectoine ABC transporter, ATP-binding protein EhuA,ABC transporter
ybjP	1795359	1795874	c	putative lipoprotein,Uncharacterized lipoprotein ybjP precursor,putative lipoprotein
ybjQ	1796003	1796326		hypothetical protein,hypothetical protein,Domain of unknown function (DUF74)
amiD	1796323	1797153		N-acetylmuramoyl-L-alanine amidase,N-acetylmuramoyl-L-alanine amidase AmiD precursor,N-acetyl-anhydromuranmyl-L-alanine amidase,N-acetylmuramoyl-L-alanine amidase
citrobacter_01735	1797150	1798163	c	Cholesterol dehydrogenase,short chain dehydrogenase,Putative NADH-flavin reductase,hopanoid-associated sugar epimerase,NAD dependent epimerase/dehydratase family
citrobacter_01736	1798256	1799692	c	short chain dehydrogenase,Putative NADH-flavin reductase,NAD dependent epimerase/dehydratase family
ltaE	1799703	1800704	c	low specificity L-threonine aldolase,Low specificity L-threonine aldolase,L-threonine aldolase,8-amino-7-oxononanoate synthase,Beta-eliminating lyase
poxB	1800743	1802461	c	pyruvate dehydrogenase,Pyruvate dehydrogenase [ubiquinone],pyruvate dehydrogenase,Glyoxylate carboligase,pyruvate oxidase,Thiamine pyrophosphate enzyme, N-terminal TPP binding domain
citrobacter_01739	1802612	1803046		DoxX
hcr_1	1803080	1804048	c	NADH oxidoreductase,NADH oxidoreductase hcr,HCP oxidoreductase, NADH-dependent,Uncharacterized Fe-S protein,phenylacetate-CoA oxygenase/reductase, PaaK subunit,2Fe-2S iron-sulfur cluster binding domain
hcp	1804059	1805711	c	hydroxylamine reductase,Hydroxylamine reductase,hybrid cluster protein,hydroxylamine reductase,Prismane/CO dehydrogenase family
citrobacter_01742	1805855	1806754	c	Membrane protein of unknown function (DUF340)
aqpZ	1806901	1807596	c	aquaporin Z,Bacterial nodulin-like intrinsic protein,aquaporin Z,MIP family channel proteins,Major intrinsic protein
citrobacter_01744	1808010	1809668		Predicted ATPase,Protein of unknown function (DUF2813)
citrobacter_01745	1809665	1810615	c	hypothetical protein,Protein of unknown function (DUF535)
macA_2	1810761	1811879		macrolide-specific efflux protein,Macrolide-specific efflux protein macA precursor,macrolide transporter subunit MacA,efflux transporter, RND family, MFP subunit,HlyD family secretion protein
macB_1	1811876	1813822		macrolide transporter ATP-binding /permease protein,Macrolide export ATP-binding/permease protein MacB,macrolide transporter ATP-binding /permease protein,Predicted ABC-type transport system involved in lysophospholipase L1 biosynthesis, ATPase component,lipoprotein releasing system, ATP-binding protein,MacB-like periplasmic core domain
cspD	1813898	1814119	c	cold shock-like protein CspD,Cold shock-like protein CspD,cold shock-like protein CspD,cold shock domain protein CspD,'Cold-shock' DNA-binding domain
clpS	1814443	1814763		ATP-dependent Clp protease adaptor protein ClpS,ATP-dependent Clp protease adapter protein ClpS,ATP-dependent Clp protease adaptor protein ClpS,ATP-dependent Clp protease adaptor protein ClpS
clpA	1814795	1817071		ATP-dependent Clp protease ATP-binding subunit,ATP-dependent Clp protease ATP-binding subunit ClpA,ATP-dependent Clp protease ATP-binding subunit,Predicted ATPase,ATP-dependent Clp protease ATP-binding subunit ClpA,AAA domain (Cdc48 subfamily)
yhhW_2	1818326	1819186	c	Quercetin 2,3-dioxygenase,Pirin
dmlR_5	1819293	1820204		LysR family transcriptional regulator,D-malate degradation protein R,LysR family transcriptional regulator,ABC-type uncharacterized transport system, periplasmic component,putative choline sulfate-utilization transcription factor,LysR substrate binding domain
infA	1820280	1820498	c	translation initiation factor IF-1,Translation initiation factor IF-1,translation initiation factor IF-1,translation initiation factor IF-1,Translation initiation factor 1A / IF-1
aat	1820794	1821498	c	leucyl/phenylalanyl-tRNA--protein transferase,Leucyl/phenylalanyl-tRNA--protein transferase,leucyl/phenylalanyl-tRNA--protein transferase,Leu/Phe-tRNA-protein transferase,leucyl/phenylalanyl-tRNA--protein transferase,Leucyl/phenylalanyl-tRNA protein transferase
cydC	1821543	1823264	c	transport ATP-binding protein CydC,Probable ABC transporter ATP-binding protein HI_0664,cysteine/glutathione ABC transporter membrane/ATP-binding component,ABC-type transport system involved in cytochrome bd biosynthesis, fused ATPase and permease components,thiol reductant ABC exporter, CydC subunit,ABC transporter
cydD	1823264	1825030	c	cysteine/glutathione ABC transporter membrane/ATP-binding component,ATP-binding/permease protein CydD,cysteine/glutathione ABC transporter membrane/ATP-binding component,ABC-type bacteriocin/lantibiotic exporters, contain an N-terminal double-glycine peptidase domain,thiol reductant ABC exporter, CydD subunit,ABC transporter transmembrane region
trxB	1825145	1826113	c	thioredoxin reductase,Thioredoxin reductase,thioredoxin reductase,Alkyl hydroperoxide reductase, large subunit,thioredoxin-disulfide reductase,Pyridine nucleotide-disulphide oxidoreductase
lrp_2	1826660	1827154		leucine-responsive transcriptional regulator,Leucine-responsive regulatory protein,leucine-responsive transcriptional regulator,AsnC family
ftsK	1827289	1831155		DNA translocase FtsK,DNA translocase FtsK,DNA translocase FtsK,DNA segregation ATPase FtsK/SpoIIIE and related proteins,type VII secretion protein EssC,FtsK/SpoIIIE family
lolA	1831267	1831878		outer-membrane lipoprotein carrier protein,P20,lipoprotein chaperone,Outer membrane lipoprotein-sorting protein,outer membrane lipoprotein carrier protein LolA,Outer membrane lipoprotein carrier protein LolA
rarA	1831887	1833230		ATPase,Replication-associated recombination protein A,recombination factor protein RarA,Holliday junction resolvasome, helicase subunit,DNA polymerase III, subunit gamma and tau,MgsA AAA+ ATPase C terminal
serS	1833323	1834615		seryl-tRNA synthetase,Serine--tRNA ligase,seryl-tRNA synthetase,Prolyl-tRNA synthetase,serine--tRNA ligase,tRNA synthetase class II core domain (G, H, P, S and T)
dmsA_2	1834848	1837292		anaerobic dimethyl sulfoxide reductase chain A,Dimethyl sulfoxide reductase DmsA precursor,anaerobic dimethyl sulfoxide reductase subunit A,Uncharacterized anaerobic dehydrogenase,anaerobic dimethyl sulfoxide reductase, A subunit, DmsA/YnfE family,Molybdopterin oxidoreductase
dmsB_2	1837303	1837920		anaerobic dimethyl sulfoxide reductase chain B,DMSO reductase iron-sulfur subunit,hydrogenase 2 protein HybA,Ferredoxin-like protein,dimethylsulfoxide reductase, chain B,4Fe-4S binding domain
dmsC_2	1837922	1838785		anaerobic dimethyl sulfoxide reductase chain C,DMSO reductase anchor subunit,DMSO reductase anchor subunit (DmsC)
ycaC_2	1838978	1839604	c	isochorismatase,hypothetical protein,nicotinamidase/pyrazinamidase,Isochorismatase family
ycaD	1839918	1841066		putative MFS family transporter protein,Uncharacterized MFS-type transporter ycaD,putative MFS family transporter protein,Arabinose efflux permease,MFS transporter, aromatic acid:H+ symporter (AAHS) family,Major Facilitator Superfamily
pflA	1841182	1841922	c	pyruvate formate lyase-activating enzyme 1,Pyruvate formate-lyase 1-activating enzyme,pyruvate formate lyase-activating enzyme 1,Predicted metal-binding protein,pyruvate formate-lyase 1-activating enzyme,Radical SAM superfamily
pflB	1842127	1844409	c	formate acetyltransferase 1,Formate acetyltransferase 1,putative formate acetyltransferase 2,formate acetyltransferase,Pyruvate formate lyase
focA	1844466	1845281	c	formate transporter 1,Formate channel 1,formate transporter,Formate/nitrite family of transporters,formate transporter FocA,Formate/nitrite transporter
citrobacter_01773	1845729	1847621	c	fatty acid binding protein,conserved hypothetical protein,YcaO-like family
yetF_1	1847626	1848318		hypothetical protein,Protein of unknown function (DUF421)
serC	1848522	1849610		phosphoserine aminotransferase,Phosphoserine aminotransferase,3-phosphoserine/phosphohydroxythreonine aminotransferase,Phosphoserine aminotransferase,phosphoserine transaminase,Aminotransferase class-V
aroA	1849683	1850966		3-phosphoshikimate 1-carboxyvinyltransferase,3-phosphoshikimate 1-carboxyvinyltransferase,bifunctional 3-phosphoshikimate 1-carboxyvinyltransferase/cytidine monophosphate kinase,5-enolpyruvylshikimate-3-phosphate synthase,3-phosphoshikimate 1-carboxyvinyltransferase,EPSP synthase (3-phosphoshikimate 1-carboxyvinyltransferase)
yggG_2	1851110	1851871		peptidase,Uncharacterized metalloprotease yggG,M48 family peptidase,Putative Zn-dependent protease, contains TPR repeats,Peptidase family M48
cmk	1852044	1852727		cytidylate kinase,Cytidylate kinase,cytidylate kinase,Cytidylate kinase,cytidylate kinase,Cytidylate kinase
rpsA	1852841	1854514		30S ribosomal protein S1,30S ribosomal protein S1,30S ribosomal protein S1,Cytidylate kinase,ribosomal protein S1,S1 RNA binding domain
ihfB	1854662	1854946		integration host factor subunit beta,Integration host factor subunit beta,integration host factor subunit beta,integration host factor, beta subunit,Bacterial DNA-binding protein
citrobacter_01781	1855151	1857415		competence-related protein,ComEC family competence protein,DNA internalization-related competence protein ComEC/Rec2,Competence protein
msbA	1857452	1859200		lipid transporter ATP-binding/permease protein,Lipid A export ATP-binding/permease protein MsbA,lipid transporter ATP-binding/permease protein,ABC-type bacteriocin/lantibiotic exporters, contain an N-terminal double-glycine peptidase domain,lipid A export permease/ATP-binding protein MsbA,ABC transporter transmembrane region
lpxK	1859197	1860174		tetraacyldisaccharide 4'-kinase,Tetraacyldisaccharide 4'-kinase,tetraacyldisaccharide 4'-kinase,tetraacyldisaccharide 4'-kinase,Tetraacyldisaccharide-1-P 4'-kinase
citrobacter_01784	1860216	1861448		Uncharacterized protein conserved in bacteria,Protein of unknown function (DUF1006)
ycaR	1861500	1861682		hypothetical protein,hypothetical protein,Trm112p-like protein
kdsB	1861679	1862425		3-deoxy-manno-octulosonate cytidylyltransferase,3-deoxy-manno-octulosonate cytidylyltransferase,3-deoxy-manno-octulosonate cytidylyltransferase,Spore coat polysaccharide biosynthesis protein, predicted glycosyltransferase,3-deoxy-D-manno-octulosonate cytidylyltransferase,Cytidylyltransferase
citrobacter_01787	1862578	1863471		hypothetical protein
citrobacter_01788	1863448	1864227	c	hypothetical protein,DUF218 domain
smtA	1864363	1865142		putative metallothionein SmtA,hypothetical protein,putative S-adenosyl-L-methionine-dependent methyltransferase,Trans-aconitate methyltransferase,3-demethylubiquinone-9 3-O-methyltransferase,Methyltransferase domain
mukF	1865146	1866468		condesin subunit F,hypothetical protein,condesin subunit F,KicB killing factor
mukE	1866449	1867153		condesin subunit E,hypothetical protein,condesin subunit E,Uncharacterized protein involved in chromosome partitioning,MukE-like family
mukB	1867153	1871613		cell division protein MukB,Structural maintenance of chromosome-related protein,cell division protein MukB,Uncharacterized protein involved in chromosome partitioning,MukB N-terminal
citrobacter_01793	1871786	1873636		murein L,D-transpeptidase,L,D-transpeptidase catalytic domain
citrobacter_01794	1873813	1874361		Bacterial protein of unknown function (DUF882)
gloB_2	1874381	1875028		hydroxyacylglutathione hydrolase,hypothetical protein,hydroxyacylglutathione hydrolase,hydroxyacylglutathione hydrolase,Metallo-beta-lactamase superfamily
aspC	1875078	1876268	c	aromatic amino acid aminotransferase,Aspartate aminotransferase,aromatic amino acid aminotransferase,threonine-phosphate decarboxylase,Aminotransferase class I and II
ompF	1876452	1877561	c	outer membrane protein F,Porin OmpF,outer membrane protein F,Outer membrane protein (porin),Gram-negative porin
asnC_1	1878163	1879572	c	asparaginyl-tRNA synthetase,Asparagine--tRNA ligase,asparaginyl-tRNA synthetase,Aspartyl/asparaginyl-tRNA synthetases,asparagine--tRNA ligase,tRNA synthetases class II (D, K and N)
pncB	1879735	1880937	c	nicotinate phosphoribosyltransferase,Nicotinate phosphoribosyltransferase,nicotinate phosphoribosyltransferase,nicotinate phosphoribosyltransferase,Nicotinate phosphoribosyltransferase (NAPRTase) family
pepN	1881204	1883816		aminopeptidase N,Aminopeptidase N,aminopeptidase N,aminopeptidase N,Domain of unknown function (DUF3458)
ssuB	1883922	1884689	c	aliphatic sulfonates transport ATP-binding subunit,Aliphatic sulfonates import ATP-binding protein SsuB,aliphatic sulfonates transport ATP-binding subunit,ABC-type spermidine/putrescine transport systems, ATPase components,putative 2-aminoethylphosphonate ABC transporter, ATP-binding protein,ABC transporter
ssuC	1884686	1885477	c	alkanesulfonate transporter permease subunit,Putative aliphatic sulfonates transport permease protein ssuC,alkanesulfonate transporter permease subunit,ABC-type anion transport system, duplicated permease component,nitrate ABC transporter, permease protein,Binding-protein-dependent transport system inner membrane component
ssuD	1885489	1886634	c	alkanesulfonate monooxygenase,Alkanesulfonate monooxygenase,alkanesulfonate monooxygenase,alkanesulfonate monooxygenase, FMNH(2)-dependent,Luciferase-like monooxygenase
ssuA	1886631	1887605	c	aliphatic sulfonate ABC transporter substrate-binding protein,Putative aliphatic sulfonates-binding protein precursor,alkanesulfonate transporter substrate-binding subunit,ABC-type taurine transport system, periplasmic component,ABC transporter, substrate-binding protein, aliphatic sulfonates family,NMT1/THI5 like
ssuE	1887598	1888173	c	NAD(P)H-dependent FMN reductase,FMN reductase (NADPH),NAD(P)H-dependent FMN reductase,Predicted flavoprotein,FMN reductase,NADPH-dependent FMN reductase
pyrD	1888417	1889427		dihydroorotate dehydrogenase 2,Dihydroorotate dehydrogenase (quinone),dihydroorotate dehydrogenase 2,Dihydroorotate dehydrogenase,dihydroorotate dehydrogenase (fumarate),Dihydroorotate dehydrogenase
zapC	1889607	1890149		Z-ring-associated protein C,Protein of unknown function (DUF1379)
ycbX	1890146	1891255	c	2Fe-2S iron-sulfur cluster binding protein,hypothetical protein,2Fe-2S ferredoxin YfaE,Uncharacterized Fe-S protein,ferredoxin [2Fe-2S],MOSC domain
rlmL_1	1891353	1893461		23S rRNA m(2)G2445 methyltransferase,Ribosomal RNA large subunit methyltransferase L,23S rRNA m(2)G2445 methyltransferase,Predicted O-methyltransferase,conserved hypothetical protein,Putative RNA methylase family UPF0020
uup	1893474	1895381		ABC transporter ATP-binding protein,Uncharacterized ABC transporter ATP-binding protein Rv2477c/MT2552,ABC transporter ATPase component,ATP-dependent transcriptional regulator,ATP-binding cassette protein, ChvD family,ABC transporter
pqiA_1	1895396	1896649		paraquat-inducible protein A,Inner membrane protein yebS,paraquat-inducible membrane protein A,Uncharacterized paraquat-inducible protein A,integral membrane protein, PqiA family,Paraquat-inducible protein A
citrobacter_01812	1896654	1898294		paraquat-inducible protein B,hypothetical protein,paraquat-inducible protein B,virulence factor Mce family protein,mce related protein
citrobacter_01813	1898291	1898854		lipoprotein,ABC-type uncharacterized transport system, auxiliary component,Protein of unknown function (DUF330)
rmf	1899112	1899279		ribosome modulation factor,Ribosome modulation factor,ribosome modulation factor,Ribosome modulation factor,Ribosome modulation factor
fabA	1899375	1899893	c	3-hydroxydecanoyl-(acyl carrier protein) dehydratase,3-hydroxydecanoyl-[acyl-carrier-protein] dehydratase,3-hydroxydecanoyl-(acyl carrier protein) dehydratase,beta-hydroxyacyl-(acyl-carrier-protein) dehydratase FabA,FabA-like domain
lon_2	1899962	1901722	c	ATP-dependent protease La,ATP-dependent protease Lon,Archaeal serine proteases,putative ATP-dependent protease,Lon protease (S16) C-terminal proteolytic domain
matP	1901908	1902360		Macrodomain Ter protein,Ter macrodomain organizer matS-binding protein,Uncharacterized protein conserved in bacteria,Organiser of macrodomain of Terminus of chromosome
ompA	1902437	1903492	c	outer membrane protein A,Outer membrane protein II*,outer membrane protein A,Outer membrane protein and related peptidoglycan-associated (lipo)proteins,peptidoglycan-associated lipoprotein,OmpA-like transmembrane domain
sulA	1903848	1904357	c	SOS cell division inhibitor,Cell division inhibitor SulA,SOS cell division inhibitor,SOS-response cell division inhibitor, blocks FtsZ ring formation,cell division inhibitor SulA,Cell division inhibitor SulA
sxy	1904575	1905204		hypothetical protein,Regulator of competence-specific genes,TfoX N-terminal domain
yccS_2	1905158	1907320	c	Inner membrane protein yccS,Predicted membrane protein,TIGR01666 family membrane protein,FUSC-like inner membrane protein yccS
yccF	1907327	1907785	c	Inner membrane protein yccF,hypothetical protein,Predicted membrane protein,Domain of unknown function (DUF307)
helD	1907909	1909963		helicase IV,Helicase IV,DNA helicase IV,Superfamily I DNA and RNA helicases,ATP-dependent DNA helicase Rep,DNA helicase IV / RNA helicase N terminal
mgsA	1909995	1910456	c	methylglyoxal synthase,Methylglyoxal synthase,methylglyoxal synthase,Methylglyoxal synthase,methylglyoxal synthase,MGS-like domain
yccT	1910547	1911209	c	hypothetical protein,hypothetical protein,Uncharacterized protein conserved in bacteria (DUF2057)
yccU	1911382	1911795		CoA-binding protein,hypothetical protein,acetyl coenzyme A synthetase (ADP forming), alpha domain
hspQ	1911864	1912181	c	heat shock protein HspQ,Heat shock protein hspQ,heat shock protein HspQ,hemimethylated DNA binding domain,Hemimethylated DNA-binding protein YccV like
rlmL_2	1912239	1913429	c	23S rRNA m(2)G2445 methyltransferase,Ribosomal RNA large subunit methyltransferase I,23S rRNA m(5)C1962 methyltransferase,Methylase of polypeptide chain release factors,RNA methyltransferase, RsmD family,S-adenosylmethionine-dependent methyltransferase
yccX	1913524	1913805		acylphosphatase,Acylphosphatase,acylphosphatase,Hydrogenase maturation factor,carbamoyltransferase HypF,Acylphosphatase
tusE	1913802	1914131	c	sulfurtransferase (tRNA 2-thiouridine synthesizing protein E),Sulfurtransferase TusE,sulfur transfer protein TusE,sulfur relay protein, TusE/DsrC/DsvC family,DsrC like protein
citrobacter_01831	1914228	1915013	c	transposase B,Integrase core domain
citrobacter_01832	1915070	1915591	c	transposase A,Transposase and inactivated derivatives,Transposase
yccA	1915834	1916493	c	Modulator of FtsH protease YccA,HflBKC-binding inner membrane protein,Inhibitor of apoptosis-promoting Bax1
fabG_3	1917455	1918201	c	short-chain dehydrogenase/reductase,3-oxoacyl-[acyl-carrier-protein] reductase FabG,short chain dehydrogenase,Uncharacterized conserved protein,3-oxoacyl-[acyl-carrier-protein] reductase,short chain dehydrogenase
citrobacter_01836	1918272	1918961	c	DeoR family transcriptional regulator,HTH domain
citrobacter_01837	1919344	1919613	c	hypothetical protein
citrobacter_01838	1919650	1919778	c	hypothetical protein
citrobacter_01839	1919976	1920119	c	hypothetical protein
citrobacter_01840	1920212	1920343	c	hypothetical protein
yetF_2	1920355	1920801	c	hypothetical protein,Protein of unknown function (DUF421)
citrobacter_01842	1920811	1921314	c	hypothetical protein
ygiW_2	1921455	1921847		hypothetical protein,hypothetical protein,Uncharacterized conserved protein,conserved hypothetical protein,Bacterial OB fold (BOF) protein
gntT_2	1921966	1923315	c	high-affinity gluconate transporter,5-keto-D-gluconate transporter,high-affinity gluconate transporter,H+/gluconate symporter and related permeases,transporter, gluconate:H+ symporter (GntP) family,GntP family permease
ilvD_2	1923410	1925389	c	dihydroxy-acid dehydratase,hypothetical protein,putative dehydratase,Dihydroxyacid dehydratase/phosphogluconate dehydratase,putative dehydratase, YjhG/YagF family,Dehydratase family
yagE_2	1925400	1926305	c	lyase,Probable 2-keto-3-deoxy-galactonate aldolase YagE,dihydrodipicolinate synthase,dihydrodipicolinate synthase,Dihydrodipicolinate synthetase family
kdgR_1	1926310	1927098	c	transcriptional regulator,Transcriptional regulator kdgR,DNA-binding transcriptional regulator KdgR,beta-ketoadipate pathway transcriptional regulators, PcaR/PcaU/PobR family,Bacterial transcriptional regulator
yddE_1	1927334	1928125		Uncharacterized isomerase yddE,hypothetical protein,Predicted epimerase, PhzC/PhzF homolog,phenazine biosynthesis protein, PhzF family,Phenazine biosynthesis-like protein
citrobacter_01849	1928606	1928998		Predicted enzyme related to lactoylglutathione lyase,Glyoxalase-like domain
trpA_1	1929008	1929214		tryptophan synthase subunit alpha,Tryptophan synthase alpha chain,tryptophan synthase subunit alpha,Tryptophan synthase alpha chain,tryptophan synthase, alpha subunit,Tryptophan synthase alpha chain
citrobacter_01851	1929594	1929851		hypothetical protein,Uncharacterized protein conserved in bacteria,Uncharacterized protein conserved in bacteria (DUF2084)
citrobacter_01852	1929862	1930413		acetyltransferase,Predicted acetyltransferase,Acetyltransferase (GNAT) family
yjhP	1930465	1931211		DNA methyltransferase,hypothetical protein,hypothetical protein,Trans-aconitate methyltransferase,ubiquinone/menaquinone biosynthesis methyltransferase,Methyltransferase domain
citrobacter_01854	1931888	1932472		hypothetical protein
citrobacter_01855	1932783	1933907	c	hypothetical protein
fadD	1934282	1936024		long-chain-fatty-acid--CoA ligase,Long-chain-fatty-acid--AMP ligase FadD29,acyl-CoA synthetase,Acyl carrier protein,amino acid adenylation domain,AMP-binding enzyme
citrobacter_01857	1936021	1936935		Cholesterol dehydrogenase,hypothetical protein,Putative NADH-flavin reductase,hopanoid-associated sugar epimerase,NAD dependent epimerase/dehydratase family
citrobacter_01858	1936965	1937225		acyl carrier protein,Acyl carrier protein,acyl carrier protein,Phosphopantetheine attachment site
bioF_2	1937212	1938384		2-amino-3-ketobutyrate coenzyme A ligase,8-amino-7-oxononanoate synthase,8-amino-7-oxononanoate synthase,7-keto-8-aminopelargonate synthetase and related enzymes,8-amino-7-oxononanoate synthase,Aminotransferase class I and II
lptG_1	1938474	1939541	c	permease,Lipopolysaccharide export system permease protein lptG,lipopolysaccharide ABC transporter permease,Predicted permeases,Predicted permease YjgP/YjgQ family
lptF_1	1939538	1940608	c	permease,Lipopolysaccharide export system permease protein lptF,lipopolysaccharide ABC transporter permease LptF,Predicted permeases,Predicted permease YjgP/YjgQ family
ytfJ_1	1940608	1941180	c	hypothetical protein,Predicted transcriptional regulator,conserved hypothetical protein YtfJ-family,,Bacterial protein of unknown function (YtfJ_HI0045)
citrobacter_01863	1941233	1942057	c	hypothetical protein
yghQ	1942054	1943391	c	Inner membrane protein yghQ,colanic acid exporter,Polysaccharide biosynthesis protein
citrobacter_01865	1943502	1944293	c	thymidylate kinase,thymidylate kinase
citrobacter_01866	1944305	1945048	c	hypothetical protein
citrobacter_01867	1945088	1945954		thymidylate kinase,thymidylate kinase
pitA_2	1946024	1947523	c	low-affinity inorganic phosphate transporter,Low-affinity inorganic phosphate transporter 1,Phosphate transporter family
citrobacter_01869	1947919	1948701		hypothetical protein
ydiK_1	1949007	1950122		putative inner membrane protein,hypothetical protein,putative inner membrane protein,sporulation integral membrane protein YtvI,Domain of unknown function DUF20
yccM	1950163	1951242	c	electron transport protein,Putative electron transport protein yccM,quinol dehydrogenase membrane component,Uncharacterized Fe-S center protein,ferredoxin-type protein, NapH/MauN family,4Fe-4S binding domain
cbpM	1951360	1951665	c	chaperone-modulator protein,Chaperone modulatory protein CbpM,chaperone-modulator protein CbpM
cbpA	1951665	1952585	c	curved DNA-binding protein CbpA,Curved DNA-binding protein,curved DNA-binding protein CbpA,Preprotein translocase subunit Sec63,chaperone protein DnaJ,DnaJ C terminal domain
citrobacter_01874	1952767	1953135		hypothetical protein
dipZ_1	1953184	1955064		thiol:disulfide interchange protein precursor,Thiol:disulfide interchange protein DsbD precursor,thiol:disulfide interchange protein precursor,Uncharacterized protein predicted to be involved in C-type cytochrome biogenesis,Cytochrome C biogenesis protein transmembrane region
bdbD	1955061	1955684		Thiol-disulfide oxidoreductase D,Protein-disulfide isomerase,DSBA-like thioredoxin domain
ccmG_1	1955674	1956180		thiol:disulfide interchange protein (cytochrome C-type biogenesis protein),Thiol-disulfide oxidoreductase resA,thiol-disulfide oxidoreductase,thioredoxin,Redoxin
citrobacter_01878	1956372	1956596		Na(+)-translocating NADH-quinone reductase subunit C
nqrC	1956593	1957123		Na(+)-translocating NADH-quinone reductase subunit C,Na(+)-translocating NADH-quinone reductase subunit C,Na(+)-translocating NADH-quinone reductase subunit C,Na+-transporting NADH:ubiquinone oxidoreductase, subunit NqrC,NADH:ubiquinone oxidoreductase, Na(+)-translocating, C subunit,FMN-binding domain
efeU_1	1957378	1959324		ferrous iron permease,Ferrous iron uptake protein,FTR1 family protein,Iron permease FTR1 family
tpd	1959354	1959881		Pathogen-specific membrane antigen,Fe2+ transport protein
citrobacter_01882	1959948	1961327		Predicted membrane protein,Predicted membrane protein (DUF2318)
lolE_1	1961330	1962613		lipoprotein-releasing system transmembrane protein,Macrolide export ATP-binding/permease protein MacB,macrolide transporter ATP-binding /permease protein,acidobacterial duplicated orphan permease,FtsX-like permease family
lolE_2	1962603	1963733		lipoprotein-releasing system transmembrane protein,Macrolide export ATP-binding/permease protein MacB,outer membrane-specific lipoprotein transporter subunit LolE,lipoprotein releasing system, transmembrane protein, LolC/E family,FtsX-like permease family
lolD_2	1963738	1964433		putative ABC transporter ATP-binding protein YbbA,Lipoprotein-releasing system ATP-binding protein LolD,putative ABC transporter ATP-binding protein YbbA,Predicted ABC-type transport system involved in lysophospholipase L1 biosynthesis, ATPase component,putative bacteriocin export ABC transporter, lactococcin 972 group,ABC transporter
resA	1964420	1964905		Thiol-disulfide oxidoreductase resA,thiol-disulfide oxidoreductase,periplasmic protein thiol:disulfide oxidoreductases, DsbE subfamily,Redoxin
citrobacter_01887	1964930	1965418		hypothetical protein
citrobacter_01888	1965505	1966263		Sulfite exporter TauE/SafE
citrobacter_01889	1966361	1967020		Uncharacterized protein conserved in archaea,Helix-turn-helix domain
agp	1967108	1968349		glucose-1-phosphatase,Glucose-1-phosphatase precursor,glucose-1-phosphatase/inositol phosphatase,Histidine phosphatase superfamily (branch 2)
yccJ	1968386	1968613	c	hypothetical protein,hypothetical protein
wrbA	1968634	1969230	c	TrpR binding protein WrbA,Trp repressor-binding protein,NAD(P)H:quinone oxidoreductase,Flavodoxin,NAD(P)H:quinone oxidoreductase, type IV,NADPH-dependent FMN reductase
citrobacter_01893	1969614	1969787		Stress-induced bacterial acidophilic repeat motif
rutR	1969951	1970589		TetR family transcriptional regulator,Rut operon repressor,HTH-type transcriptional regulator RutR,pyrimidine utilization regulatory protein R,YcdC-like protein, C-terminal region
citrobacter_01895	1970586	1970984	c	Uncharacterized protein conserved in bacteria,Protein of unknown function (DUF1311)
putA	1971041	1975003	c	trifunctional transcriptional regulator/proline dehydrogenase/pyrroline-5-carboxylate dehydrogenase,Bifunctional protein putA,trifunctional transcriptional regulator/proline dehydrogenase/pyrroline-5-carboxylate dehydrogenase,Delta 1-pyrroline-5-carboxylate dehydrogenase,delta-1-pyrroline-5-carboxylate dehydrogenase,Proline dehydrogenase
putP	1975401	1976909		sodium/proline symporter (proline permease),Propionate transporter,proline:sodium symporter PutP,Na+/panthothenate symporter,sodium/proline symporter,Sodium:solute symporter family
efeU_2	1977133	1977966		ferrous iron permease,Ferrous iron uptake protein,FTR1 family protein,Iron permease FTR1 family
efeO	1978023	1979150		Iron uptake system component EfeO precursor,inactive ferrous ion transporter periplasmic protein EfeO,Imelysin
efeB	1979156	1980439		peroxidase,Deferrochelatase/peroxidase EfeB precursor,Tat-translocated enzyme,Dyp-type peroxidase family
phoH_1	1980683	1980979		Phosphate starvation-inducible protein psiH
phoH_2	1980958	1981746		PhoH-like protein,Phosphate starvation-inducible protein psiH,hypothetical protein,Predicted ATPase related to phosphate starvation-inducible protein PhoH,PhoH-like protein
ghrA	1982956	1983894		2-hydroxyacid dehydrogenase,Glyoxylate/hydroxypyruvate reductase A,bifunctional glyoxylate/hydroxypyruvate reductase A,Phosphoserine aminotransferase,phosphoglycerate dehydrogenase,D-isomer specific 2-hydroxyacid dehydrogenase, NAD binding domain
ycdX	1983981	1984718		phosphoesterase,Probable phosphatase YcdX,putative hydrolase,Histidinol phosphatase and related hydrolases of the PHP family,histidinol phosphate phosphatase, HisJ family,PHP domain
ycdY	1984742	1985296		chaperone,Chaperone protein YcdY,twin-argninine leader-binding protein DmsD,Uncharacterized component of anaerobic dehydrogenases,Nitrate reductase delta subunit
ycdZ	1985388	1985888		Inner membrane protein ycdZ,Protein of unknown function (DUF1097)
csgG	1985921	1986754	c	curli production assembly/transport component,curli production assembly/transport protein CsgG,Curli production assembly/transport component CsgG
citrobacter_01909	1986780	1987196	c	curli assembly protein CsgF,curli assembly protein CsgF,Curli production assembly/transport component CsgF
csgE	1987223	1987612	c	curli production assembly/transport component,curli assembly protein CsgE,Curli assembly protein CsgE
csgD	1987617	1988267	c	DNA-binding transcriptional regulator CsgD,CsgBAC operon transcriptional regulatory protein,DNA-binding transcriptional regulator CsgD,ATP-dependent transcriptional regulator,transcriptional regulator EpsA,Bacterial regulatory proteins, luxR family
csgB	1989003	1989485		curlin minor subunit,Fimbrin SEF17 minor subunit,curlin minor subunit CsgB,Curlin associated repeat
csgA	1989526	1989978		major curlin subunit,Fimbrin SEF17,major curlin subunit,Curlin associated repeat
csgC	1990039	1990371		curli production protein csgc precursor,Curli assembly protein CsgC precursor,curli assembly protein CsgC,Thin aggregative fimbriae synthesis protein
citrobacter_01915	1990517	1990840		hypothetical protein
ymdB	1990930	1991463		DNA and/or RNA unwinding protein,O-acetyl-ADP-ribose deacetylase,RNase III inhibitor,Macro domain
cls_1	1991405	1992886		phospholipase,Cardiolipin synthase,cardiolipin synthetase,cardiolipin synthase
mdoC	1992901	1994061	c	glucans biosynthesis protein,Glucans biosynthesis protein C,glucans biosynthesis protein,Uncharacterized protein conserved in bacteria,Acyltransferase family
mdoG	1994324	1995877		glucan biosynthesis protein G,Glucans biosynthesis protein G precursor,glucan biosynthesis protein G,Periplasmic glucans biosynthesis protein,Periplasmic glucan biosynthesis protein, MdoG
mdoH	1995900	1998398		glucosyltransferase MdoH,Glucans biosynthesis glucosyltransferase H,glucosyltransferase MdoH,Glycosyl transferase family 2
citrobacter_01921	1998483	1998710		lipoprotein,lipoprotein,Predicted periplasmic lipoprotein,Protein of unknown function (DUF1375)
msyB	1998711	1999085	c	acidic protein,secY/secA suppressor protein
mdtG	1999167	2000387	c	multidrug resistance protein,Bacillibactin exporter,drug efflux system protein MdtG,Arabinose efflux permease,multidrug resistance protein,Major Facilitator Superfamily
htrB	2000547	2001467	c	lipid A biosynthesis lauroyl acyltransferase,Lipid A biosynthesis lauroyl acyltransferase,lipid A biosynthesis lauroyl acyltransferase,Lauroyl/myristoyl acyltransferase,lipid A biosynthesis lauroyl (or palmitoleoyl) acyltransferase,Bacterial lipid A biosynthesis acyltransferase
moeZ	2001692	2002744		rhodanase-like protein,Probable adenylyltransferase/sulfurtransferase MoeZ,putative rhodanese-related sulfurtransferase,Uncharacterized conserved protein,Rhodanese-like domain
yceI	2002796	2003371	c	hypothetical protein,hypothetical protein,Uncharacterized conserved protein,YceI-like domain
yceJ	2003368	2003940	c	cytochrome b561 homolog,Cytochrome b561 homolog 2,cytochrome b561,Uncharacterized conserved protein,Cytochrome b(N-terminal)/b6/petB
citrobacter_01928	2004273	2004374		hypothetical protein
solA	2004364	2005563	c	N-methyltryptophan oxidase,N-methyl-L-tryptophan oxidase,N-methyltryptophan oxidase,Uncharacterized conserved protein,sarcosine oxidase, monomeric form,FAD dependent oxidoreductase
bssS	2005601	2005855	c	biofilm regulator,biofilm formation regulatory protein BssS
dinI_5	2006189	2006434	c	damage-inducible protein,DNA-damage-inducible protein I,DNA damage-inducible protein I,DinI-like family
pyrC	2006511	2007557	c	dihydroorotase,Dihydroorotase,dihydroorotase,Dihydroorotase,dihydroorotase, homodimeric type,Amidohydrolase family
yceB	2007660	2008220	c	lipoprotein,Uncharacterized lipoprotein yceB precursor,lipoprotein,Protein of unknown function (DUF1439)
grxB	2008351	2008998	c	glutaredoxin 2,Glutaredoxin-2,glutaredoxin 2,glutaredoxin, GrxB family,Glutaredoxin 2, C terminal domain
mdtH	2009062	2010270	c	multidrug resistance protein MdtH,Multidrug resistance protein MdtH,multidrug resistance protein MdtH,Arabinose efflux permease,multidrug resistance protein,Major Facilitator Superfamily
rimJ	2010563	2011147		ribosomal-protein-alanine acetyltransferase,Putative ribosomal N-acetyltransferase YdaF,ribosomal-protein-S5-alanine N-acetyltransferase,pseudaminic acid biosynthesis N-acetyl transferase,Acetyltransferase (GNAT) family
yceH	2011157	2011804		G20.3,hypothetical protein,Uncharacterized protein conserved in bacteria,Protein of unknown function, DUF480
mviM	2011806	2012729		oxidoreductase,Virulence factor mviM homolog,putative oxidoreductase,Uncharacterized protein conserved in bacteria,Oxidoreductase family, NAD-binding Rossmann fold
murJ	2012840	2014375		hypothetical protein,integral membrane protein MviN,MviN-like protein
citrobacter_01940	2014460	2014882	c	flagella synthesis chaperone protein FlgN,FlgN protein
flgM	2014891	2015184	c	anti-sigma28 factor FlgM,Anti-sigma-28 factor,anti-sigma28 factor FlgM,flagellar biosynthesis anti-sigma factor FlgM,Anti-sigma-28 factor, FlgM
flgA	2015278	2015934	c	flagellar basal body P-ring biosynthesis protein FlgA,flagellar basal body P-ring biosynthesis protein FlgA,flagella basal body P-ring formation protein FlgA,SAF domain
flgB	2016091	2016507		flagellar basal-body rod protein FlgB,Putative proximal rod protein,flagellar basal body rod protein FlgB,Flagellar basal body protein,flagellar basal-body rod protein FlgB,Flagella basal body rod protein
flgC	2016511	2016915		flagellar basal body rod protein FlgC,Putative proximal rod protein,flagellar basal body rod protein FlgC,Flagellar basal body rod protein,flagellar basal-body rod protein FlgC,Domain of unknown function (DUF1078)
flgD	2016928	2017626		flagellar basal body rod modification protein,Basal-body rod modification protein flgD,flagellar basal body rod modification protein,Flagellar hook capping protein,Flagellar hook capping protein
flgE	2017652	2018932		flagellar hook protein FlgE,Flagellar hook protein flgE,flagellar hook protein FlgE,Flagellar hook protein FlgE,flagellar hook-basal body protein,Flagellar basal body protein FlaE
flgF	2018953	2019708		flagellar basal body rod protein FlgF,Putative proximal rod protein,flagellar basal body rod protein FlgF,Flagellar basal body rod protein,flagellar hook-basal body protein,Domain of unknown function (DUF1078)
flgG	2019722	2020504		flagellar basal body rod protein FlgG,Distal rod protein,flagellar basal body rod protein FlgG,Flagellar basal body rod protein,flagellar basal-body rod protein FlgG,Domain of unknown function (DUF1078)
flgH	2020562	2021260		flagellar basal body L-ring protein,Basal body L-ring protein,flagellar basal body L-ring protein,Flagellar L-ring protein
flgI	2021273	2022370		flagellar basal body P-ring protein,Basal body P-ring protein,flagellar basal body P-ring protein,Flagellar basal-body P-ring protein,Flagellar P-ring protein
flgJ	2022370	2023320		flagellar rod assembly protein/muramidase FlgJ,Peptidoglycan hydrolase flgJ,flagellar rod assembly protein/muramidase FlgJ,Rod binding protein,flagellar rod assembly protein/muramidase FlgJ,Mannosyl-glycoprotein endo-beta-N-acetylglucosaminidase
flgK	2023386	2025020		flagellar hook-associated protein 1,Flagellar hook-associated protein 1,flagellar hook-associated protein FlgK,flagellar hook-associated protein FlgK,Domain of unknown function (DUF1078)
flgL	2025035	2025988		flagellar hook-associated protein FlgL,Hook-filament junction protein,flagellar hook-associated protein FlgL,flagellar hook-associated protein 3,Bacterial flagellin N-terminal helical region
pbuE	2026072	2027265	c	major Facilitator Superfamily transporter,Purine efflux pump PbuE,putative arabinose transporter,Arabinose efflux permease,MFS transporter, aromatic acid:H+ symporter (AAHS) family,Major Facilitator Superfamily
dmlR_6	2027376	2028311		LysR family transcriptional regulator,D-malate degradation protein R,LysR family transcriptional regulator,ABC-type uncharacterized transport system, periplasmic component,putative choline sulfate-utilization transcription factor,LysR substrate binding domain
rne	2028351	2031644	c	ribonuclease E,Ribonuclease E,ribonuclease E,Ribonucleases G and E,ribonuclease, Rne/Rng family,Ribonuclease E/G family
rluC	2032218	2033171		23S rRNA pseudouridylate synthase C,Ribosomal large subunit pseudouridine synthase C,23S rRNA pseudouridylate synthase C,pseudouridine synthase, RluA family,RNA pseudouridylate synthase
citrobacter_01960	2034061	2034582		hypothetical protein,Uncharacterized ACR, COG1399
rpmF	2034599	2034772		50S ribosomal protein L32,50S ribosomal protein L32,50S ribosomal protein L32,ribosomal protein L32,Ribosomal L32p protein family
plsX	2034880	2035995		fatty acid/phospholipid synthesis protein,Phosphate acyltransferase,putative phosphate acyltransferase,Fatty acid/phospholipid biosynthesis enzyme,fatty acid/phospholipid synthesis protein PlsX,Fatty acid synthesis protein
fabH	2036073	2037026		3-oxoacyl-(acyl carrier protein) synthase III,3-oxoacyl-[acyl-carrier-protein] synthase 3,3-oxoacyl-(acyl carrier protein) synthase III,3-oxoacyl-[acyl-carrier-protein] synthase III,3-oxoacyl-[acyl-carrier-protein] synthase III,3-Oxoacyl-[acyl-carrier-protein (ACP)] synthase III C terminal
fabD	2037042	2037971		malonyl CoA-ACP transacylase,Malonyl CoA-acyl carrier protein transacylase,(acyl-carrier-protein) S-malonyltransferase,malonyl CoA-acyl carrier protein transacylase,Acyl transferase domain
fabG_4	2037984	2038718		3-ketoacyl-(acyl-carrier-protein) reductase,3-oxoacyl-[acyl-carrier-protein] reductase FabG,3-ketoacyl-(acyl-carrier-protein) reductase,Uncharacterized conserved protein,3-oxoacyl-[acyl-carrier-protein] reductase,short chain dehydrogenase
acpP_2	2038996	2039232		acyl carrier protein,Fatty acid synthase acyl carrier protein,acyl carrier protein,Acyl carrier protein,acyl carrier protein,Phosphopantetheine attachment site
fabF_3	2039319	2040560		3-oxoacyl-(acyl carrier protein) synthase II,3-oxoacyl-[acyl-carrier-protein] synthase 2,3-oxoacyl-(acyl carrier protein) synthase II,Enoyl reductase domain of yeast-type FAS1,beta-ketoacyl-acyl-carrier-protein synthase II,Beta-ketoacyl synthase, N-terminal domain
pabC	2040680	2041489		4-amino-4-deoxychorismate lyase,Aminodeoxychorismate lyase,4-amino-4-deoxychorismate lyase,Branched-chain amino acid aminotransferase/4-amino-4-deoxychorismate lyase,aminodeoxychorismate lyase,Aminotransferase class IV
yceG	2041492	2042514		aminodeoxychorismate lyase,hypothetical protein,putative aminodeoxychorismate lyase,conserved hypothetical protein, YceG family,YceG-like family
tmk	2042504	2043145		thymidylate kinase,Thymidylate kinase,thymidylate kinase,thymidylate kinase,Thymidylate kinase
holB	2043142	2044146		DNA polymerase III subunit delta,DNA polymerase III subunit delta',DNA polymerase III subunit delta',DNA polymerase III, delta' subunit,DNA polymerase III, delta subunit, C terminal
ycfH	2044157	2044981		putative metallodependent hydrolase,Uncharacterized deoxyribonuclease YcfH,putative DNAse,Mg-dependent DNase,hydrolase, TatD family,TatD related DNase
ptsG_3	2045247	2046680		PTS system glucose-specific transporter subunits IIBC,EIICB-Glc,PTS system glucose-specific transporter subunits IIBC,PTS system, glucose-specific IIBC component,Phosphotransferase system, EIIC
fhuE	2046741	2048936	c	TonB-dependent receptor for Fe(III)-coprogen Fe(III)-ferrioxamine B and Fe(III)-rhodotrulic acid,Outer-membrane receptor for Fe(III)-coprogen, Fe(III)-ferrioxamine B and Fe(III)-rhodotrulic acid,ferric-rhodotorulic acid outer membrane transporter,Outer membrane receptor for ferric coprogen and ferric-rhodotorulic acid,TonB-dependent siderophore receptor,TonB dependent receptor
hinT	2049288	2049650		nucleotide-binding protein,HIT-like protein hinT,purine nucleoside phosphoramidase,HIT domain
citrobacter_01976	2049647	2050024		lipoprotein,Predicted periplasmic lipoprotein,Protein of unknown function (DUF1425)
lpoB	2050047	2050679		lipoprotein,Lipoprotein activator of PBP from the outer membrane B,uncharacterized lipoprotein
thiK	2050660	2051484		thiamine kinase,Thiamine kinase,thiamine kinase,thiamine kinase,Phosphotransferase enzyme family
nagZ	2051495	2052520		beta-hexosaminidase,Beta-hexosaminidase,beta-hexosaminidase,Glycosyl hydrolase family 3 N terminal domain
citrobacter_01980	2052542	2053084		hypothetical protein,Predicted esterase,Uncharacterised protein family (UPF0227)
ndh	2053330	2054634		NADH dehydrogenase,NADH dehydrogenase,NADH:flavorubredoxin oxidoreductase,Uncharacterized conserved protein,pyridine nucleotide-disulfide oxidoreductase family protein,Pyridine nucleotide-disulphide oxidoreductase
citrobacter_01982	2054820	2055359		hypothetical protein,Uncharacterized protein conserved in bacteria,Glycine zipper 2TM domain
btuB_1	2055417	2057603	c	vitamin B12 TonB-dependent receptor,Iron-regulated outer membrane proteins,vitamin B12/cobalamin outer membrane transporter,Outer membrane receptor for ferrienterochelin and colicins,TonB-dependent siderophore receptor,TonB dependent receptor
citrobacter_01984	2057835	2058470	c	TetR family transcriptional regulator,Bacterial regulatory proteins, tetR family
bhsA_4	2058714	2058971		Multiple stress resistance protein BhsA precursor,hypothetical protein,Protein of unknown function (DUF1471)
citrobacter_01986	2059088	2059609		transposase A,Transposase and inactivated derivatives,Transposase
citrobacter_01987	2059666	2060451		transposase B,Integrase core domain
ycfS	2060518	2061480	c	peptidoglycan-binding protein,Probable L,D-transpeptidase YcfS precursor,L,D-transpeptidase,L,D-transpeptidase catalytic domain
mfd	2061683	2065129	c	transcription-repair coupling factor,Transcription-repair-coupling factor,transcription-repair coupling factor,Superfamily II DNA/RNA helicase required for DNA uptake (late competence protein),transcription-repair coupling factor,TRCF domain
ycfT	2065239	2066312	c	acyltransferase,Inner membrane protein YcfT,Predicted membrane protein,Acyltransferase family
lolC	2066565	2067764		outer membrane-specific lipoprotein transporter subunit LolC,Lipoprotein-releasing system transmembrane protein lolC,outer membrane-specific lipoprotein transporter subunit LolC,lipoprotein releasing system, transmembrane protein, LolC/E family,FtsX-like permease family
lolD_3	2067757	2068458		lipoprotein transporter ATP-binding subunit,Lipoprotein-releasing system ATP-binding protein LolD,lipoprotein transporter ATP-binding subunit,Predicted ABC-type transport system involved in lysophospholipase L1 biosynthesis, ATPase component,lipoprotein releasing system, ATP-binding protein,ABC transporter
lolE_3	2068458	2069702		lipoprotein-releasing system transmembrane protein,Lipoprotein-releasing system transmembrane protein lolE,outer membrane-specific lipoprotein transporter subunit LolE,lipoprotein releasing system, transmembrane protein LolE,FtsX-like permease family
nagK_2	2069792	2070703		N-acetyl-D-glucosamine kinase,N-acetyl-D-glucosamine kinase,N-acetyl-D-glucosamine kinase,Predicted phosphosugar isomerases,ROK family protein (putative glucokinase),ROK family
npdA	2070719	2071540		NAD-dependent deacetylase (regulatory protein Sir homolog),NAD-dependent deacetylase,NAD-dependent deacetylase,Sir2 family
potD	2071577	2072623	c	spermidine/putrescine ABC transporter periplasmic substrate-binding protein,Spermidine/putrescine-binding periplasmic protein precursor,spermidine/putrescine ABC transporter periplasmic substrate-binding protein,ABC-type uncharacterized transport system, periplasmic component,putative 2-aminoethylphosphonate ABC transporter, periplasmic 2-aminoethylphosphonate-binding protein,Bacterial extracellu…
potC	2072620	2073411	c	spermidine/putrescine ABC transporter permease,Inner membrane ABC transporter permease protein ydcV,spermidine/putrescine ABC transporter membrane protein,ABC-type uncharacterized transport system, permease component,2-aminoethylphosphonate ABC transport system, membrane component PhnV,Binding-protein-dependent transport system inner membrane component
potB	2073408	2074265	c	spermidine/putrescine ABC transporter permease,Spermidine/putrescine transport system permease protein PotB,spermidine/putrescine ABC transporter membrane protein,ABC-type spermidine/putrescine transport systems, ATPase components,NifC-like ABC-type porter,Binding-protein-dependent transport system inner membrane component
potA_1	2074249	2075385	c	putrescine/spermidine ABC transporter ATPase protein,Spermidine/putrescine import ATP-binding protein PotA,putrescine/spermidine ABC transporter ATPase protein,ABC-type spermidine/putrescine transport systems, ATPase components,polyamine ABC transporter, ATP-binding protein,ABC transporter
pepT	2075758	2076984		peptidase T,Peptidase T,peptidase T,Metal-dependent amidase/aminoacylase/carboxypeptidase,peptidase T,Peptidase family M20/M25/M40
citrobacter_02001	2077088	2078209	c	hypothetical protein,Cupin superfamily protein
phoQ	2078306	2079769	c	sensor protein PhoQ,Virulence sensor histidine kinase PhoQ,sensor protein PhoQ,Signal transduction histidine kinase regulating C4-dicarboxylate transport system,phosphate regulon sensor kinase PhoR,PhoQ Sensor
phoP_1	2079769	2080443	c	DNA-binding transcriptional regulator PhoP,Transcriptional regulatory protein phoP,DNA-binding transcriptional regulator PhoP,Response regulator of citrate/malate metabolism,phosphate regulon transcriptional regulatory protein PhoB,Response regulator receiver domain
citrobacter_02004	2081501	2082460	c	Uncharacterized protein conserved in bacteria,Uncharacterized protein conserved in bacteria (DUF2219)
appA_1	2083984	2085294		glucose-1-phosphatase/inositol phosphatase,Periplasmic AppA protein precursor,phosphoanhydride phosphorylase,Histidine phosphatase superfamily (branch 2)
purB	2085595	2086965	c	adenylosuccinate lyase,Adenylosuccinate lyase,adenylosuccinate lyase,Adenylosuccinate lyase,adenylosuccinate lyase,Lyase
hflD	2086969	2087610	c	High frequency lysogenization protein HflD,putative lysogenization regulator,Uncharacterized protein involved in purine metabolism,Protein of unknown function (DUF489)
mnmA	2087647	2088753	c	tRNA-specific 2-thiouridylase MnmA,tRNA-specific 2-thiouridylase mnmA,tRNA-specific 2-thiouridylase MnmA,Predicted ATPase of the PP-loop superfamily implicated in cell cycle control,tRNA (5-methylaminomethyl-2-thiouridylate)-methyltransferase,tRNA methyl transferase
nudJ	2088808	2089269	c	NUDIX-family hydrolase,Phosphatase nudJ,hypothetical protein,NTP pyrophosphohydrolases containing a Zn-finger, probably nucleic-acid-binding,nucleoside triphosphatase YtkD,NUDIX domain
rluE	2089273	2089938	c	ribosomal large subunit pseudouridine synthase E (rRNA pseudouridylate synthase E),Ribosomal large subunit pseudouridine synthase E,23S rRNA pseudouridine synthase E,pseudouridine synthase,RNA pseudouridylate synthase
icd_1	2090110	2091360		isocitrate dehydrogenase,Isocitrate dehydrogenase [NADP],isocitrate dehydrogenase,isocitrate dehydrogenase, NADP-dependent,Isocitrate/isopropylmalate dehydrogenase
citrobacter_02012	2091474	2092616	c	Site-specific recombinase XerD,Bacteriophage lambda integrase, N-terminal domain
citrobacter_02013	2092606	2092842	c	hypothetical protein
citrobacter_02014	2092885	2093439	c	hypothetical protein
citrobacter_02015	2093448	2093672	c	hypothetical protein
citrobacter_02016	2093675	2093896	c	hypothetical protein
citrobacter_02017	2093893	2094345	c	prophage protein
citrobacter_02018	2094551	2095033		hypothetical protein
citrobacter_02019	2095408	2096034	c	Uncharacterized HTH-type transcriptional regulator CBU_1416,LexA repressor,repressor LexA,Peptidase S24-like
citrobacter_02020	2096138	2096365		DNA-binding transcriptional regulator DicC
citrobacter_02021	2096376	2096930		prophage DNA-binding protein
citrobacter_02022	2097094	2097219		hypothetical protein
rusA_1	2097207	2097524		Crossover junction endodeoxyribonuclease rusA,endodeoxyribonuclease RUS,Holliday junction resolvase,Endodeoxyribonuclease RusA
citrobacter_02024	2097541	2098224		Uncharacterized phage-encoded protein,Phage antirepressor protein KilAC domain
citrobacter_02025	2098221	2099210		Protein of unknown function (DUF968)
citrobacter_02026	2099226	2099825		hypothetical protein
citrobacter_02027	2099931	2100101		hypothetical protein
dam_3	2100233	2101285		prophage DNA adenine methylase,Modification methylase DpnIIB,putative methyltransferase,Adenine specific DNA methylase Mod,DNA methylase
citrobacter_02029	2101394	2101963		hypothetical protein
citrobacter_02030	2102316	2102531		Lysis protein S
citrobacter_02031	2102531	2103058		phage lysozyme,Phage-related lysozyme (muraminidase),Phage lysozyme
citrobacter_02032	2103284	2103538		hypothetical protein
citrobacter_02033	2103599	2103910	c	hypothetical protein
citrobacter_02034	2104255	2104818		hypothetical protein
citrobacter_02035	2104913	2105152		hypothetical protein
citrobacter_02036	2105778	2106293		hypothetical protein
citrobacter_02037	2106334	2106567	c	hypothetical protein
dinI_6	2106571	2106813	c	DNA-damage-inducible protein I,DNA damage-inducible protein I,DinI-like family
umuD_2	2106891	2107310		DNA polymerase V subunit UmuD,hypothetical protein,DNA polymerase V subunit UmuD,repressor LexA,Peptidase S24-like
umuC_2	2107313	2108581		DNA polymerase V subunit UmuC,hypothetical protein,DNA polymerase V subunit UmuC,Nucleotidyltransferase/DNA polymerase involved in DNA repair,impB/mucB/samB family
yedK_2	2108574	2109245	c	hypothetical protein,hypothetical protein,Uncharacterised ACR, COG2135
citrobacter_02042	2109563	2110927	c	Recombinase
citrobacter_02043	2110996	2111094	c	hypothetical protein
icd_2	2111685	2111837		isocitrate dehydrogenase,Isocitrate dehydrogenase [NADP],isocitrate dehydrogenase,isocitrate dehydrogenase, NADP-dependent,Isocitrate/isopropylmalate dehydrogenase
mlrA_1	2112718	2113449	c	MerR family transcriptional regulator,HTH-type transcriptional repressor YcgE,transcriptional regulator MirA,Hg(II)-responsive transcriptional regulator,MerR family regulatory protein
ycgF	2113671	2114891	c	signal transduction protein,Blue light- and temperature-regulated antirepressor YcgF,putative diguanylate cyclase,Predicted signal transduction protein containing sensor and EAL domains,EAL domain
citrobacter_02048	2115216	2115455		hypothetical protein
citrobacter_02049	2115529	2115831		hypothetical protein
ariR	2115846	2116139		Probable two-component-system connector protein AriR,Biofilm development protein YmgB/AriR
citrobacter_02051	2116764	2116916	c	hypothetical protein
fdhF_1	2116991	2119138	c	formate dehydrogenase H alph subunit (formate-hydrogen-lyase-linked selenocysteine-containing polypeptide),Formate dehydrogenase H,nitrate reductase catalytic subunit,Uncharacterized anaerobic dehydrogenase,formate dehydrogenase, alpha subunit,Molybdopterin oxidoreductase
citrobacter_02054	2119601	2119849		transglycosylase associated protein,hypothetical protein,Transglycosylase associated protein
yoaK	2119990	2120088	c	Uncharacterized membrane protein yoaK
citrobacter_02056	2120277	2120588		hypothetical protein
citrobacter_02057	2120574	2120921	c	Uncharacterized conserved protein,Protein of unknown function, DUF488
citrobacter_02058	2120905	2121414	c	Uncharacterized conserved protein,Protein of unknown function (DUF523)
pyrG_1	2121569	2122276		CTP synthetase,CTP synthase,hypothetical protein,CTP synthase,Glutamine amidotransferase class-I
yeaN_1	2122312	2123493	c	Inner membrane transport protein YeaN,putative cyanate transporter,cyanate transporter,Major Facilitator Superfamily
ripA	2123593	2124387		HTH-type transcriptional repressor of iron proteins A,transcriptional activator FtrA,Adenosine deaminase,YSIRK-targeted surface antigen transcriptional regulator,Helix-turn-helix domain
citrobacter_02062	2124368	2124814	c	Protein of unknown function (DUF441)
citrobacter_02063	2125019	2125123		hypothetical protein
citrobacter_02064	2125128	2125631	c	Uncharacterized conserved protein,YbaK/EbsC protein,YbaK / prolyl-tRNA synthetases associated domain
dosC	2125672	2127162	c	signal transduction protein,Diguanylate cyclase DosC,putative diguanylate cyclase YedQ,Response regulator containing a CheY-like receiver domain and a GGDEF domain,diguanylate cyclase (GGDEF) domain,GGDEF domain
citrobacter_02066	2127301	2128602	c	hypothetical protein,Uncharacterized conserved protein,sporulation protein YhbH,Protein of unknown function (DUF444)
citrobacter_02067	2128790	2130724	c	serine protein kinase,PrkA family serine protein kinase,PrkA AAA domain
mipA_2	2131169	2131915		MltA-interacting protein,MltA-interacting protein precursor,MltA-interacting protein MipA
citrobacter_02069	2131976	2132479	c	Protein of unknown function (DUF3828)
citrobacter_02070	2132617	2132832	c	hypothetical protein
ytbE	2133083	2133937		aldo/keto reductase,Uncharacterized oxidoreductase YtbE,2,5-diketo-D-gluconate reductase B,Predicted oxidoreductase,voltage-dependent potassium channel beta subunit,Aldo/keto reductase family
yeaD	2134044	2134928	c	aldose 1-epimerase,Putative glucose-6-phosphate 1-epimerase,Aldose 1-epimerase
gapA_1	2135014	2136009	c	glyceraldehyde 3-phosphate dehydrogenase A,Glyceraldehyde-3-phosphate dehydrogenase A,glyceraldehyde-3-phosphate dehydrogenase A,Transketolase,glyceraldehyde-3-phosphate dehydrogenase, type I,Glyceraldehyde 3-phosphate dehydrogenase, C-terminal domain
msrB	2136353	2136766		methionine sulfoxide reductase B,Peptide methionine sulfoxide reductase MsrB,methionine sulfoxide reductase B,methionine-R-sulfoxide reductase,SelR domain
citrobacter_02075	2136808	2137083		Protein of unknown function (DUF1315)
citrobacter_02076	2137138	2137482	c	endonuclease,hypothetical protein,HNH endonuclease
chiA1	2137648	2138901	c	polysaccharide degrading enzyme,Chitinase A1 precursor,Predicted glycosyl hydrolase,Glycosyl hydrolases family 18
citrobacter_02078	2139085	2139726	c	nicotinamidase/pyrazinamidase,nicotinamidase/pyrazinamidase,Isochorismatase family
ansA	2139737	2140753	c	cytoplasmic asparaginase I,L-asparaginase 1,cytoplasmic asparaginase I,L-asparaginase, type I,Asparaginase
sppA	2140809	2142665	c	protease 4,Protease 4,protease 4,signal peptide peptidase SppA, 67K type,Peptidase family S49
ydjA	2142831	2143382		nitroreductase,Putative NAD(P)H nitroreductase ydjA,putative oxidoreductase,5,6-dimethylbenzimidazole synthase,Nitroreductase family
[truncated: 2,501 more rows]
